# Supplementary material for: C. elegans monitor energy status via the AMPK pathway to trigger innate immune responses against bacterial pathogens
Source: Commun Biol. 2022 Jun 30;5:643. doi: 10.1038/s42003-022-03589-1 (PMC9246835; doi:10.1038/s42003-022-03589-1)
Supplement: Supplementary file 4 — Supplementary Data 1 [file 42003_2022_3589_MOESM4_ESM.xlsx]

## Sheet: Fig.1b
Fig1b. The Relative ratio of AMP/ATP
	Treatment		The Relative ratio of AMP/ATP			Average	STDEV
	OP50	N2	1.01719	1.03774	0.96281	1.00591	0.0387169
		bre-5(ye17)	0.62921	0.61167	1.39906	0.87998	0.449622
	BMB171/pHT304	N2	3.36412	3.48828	3.42593	3.42611	0.0620802
		bre-5(ye17)	2.78226	2.91838	2.84927	2.84997	0.0680627
	BMB171/Cry5Ba	N2	14.6691	15.9967	15.6154	15.4271	0.683544
		bre-5(ye17)	2.78226	2.91838	2.84927	2.84997	0.0680627

## Sheet: Fig. 2b
Fig. 2b Mitochondrial fragmentation rate（%）
Treatment		Mitochondrial fragmentationrate（%）			Average	STDEV
OP50	pL440	2.89855	3.33333	4.34783	3.52657	0.743713
	bre-5 RNAi	3.1746	4.34783	4.34783	3.95675	0.677365
BMB171/pHT304	pL440	10	13.3333	10	11.1111	1.92448
	bre-5 RNAi	13.3333	6.6667	16.6667	12.2222	5.09174
BMB171/Cry5Ba	pL440	76.6667	80	73.3333	76.6667	3.33335
	bre-5 RNAi	13.3333	10	13.3333	12.2222	1.92448
BMB171/Cry5Ba+mdivi-1	pL440	40	36.6667	50	42.2222	6.93887
	bre-5 RNAi	10	6.6667	6.6667	7.7778	1.92448

## Sheet: Fig. 2c
Fig. 2c Mean worm fluorescence intensity(ΔΨm)
	Treatment		Mean worm fluorescence intensity(ΔΨm)																				Average	STDEV
	BMB171/pHT304	N2	0.021214	0.021929	0.024985	0.021185	0.023646	0.011488	0.020745	0.020321	0.016925	0.018512	0.016994	0.033211	0.016643	0.007341	0.007341	0.024821	0.024612	0.012759	0.029025		0.0196683	0.00675428
		bre-5（ye17）	0.015073	0.026521	0.012599	0.01477	0.010756	0.011671	0.027478	0.014203	0.03138	0.011591	0.029005	0.026121	0.011031	0.035805	0.010622	0.004817	0.012567				0.0180006	0.00917895
	BMB171/Cry5Ba	N2	0.003077	0.01345	0.004425	0.005283	0.003968	0.01263	0.005084	0.009417	0.004844	0.008843	0.003688	0.006501	0.005649	0.00764	0.009359	0.007054	0.011569				0.00720476	0.00320354
		bre-5（ye17）	0.010618	0.027027	0.019799	0.005634	0.058604	0.028225	0.010368	0.032668	0.027321	0.008768	0.003132	0.002285	0.058968	0.01707	0.014569	0.04215	0.006143	0.023558	0.023985		0.0221522	0.0168537
	BMB171/Cry5Ba+mdivi-1	N2	0.012725	0.012185	0.008382	0.009996	0.007944	0.013309	0.005917	0.011748	0.003378	0.005155	0.004363	0.001026	0.011748	0.002481	0.005714	0.004431	0.03412	0.004032	0.003527	0.003285	0.0082733	0.00719313
		bre-5（ye17）	0.011749	0.007919	0.011752	0.061942	0.026817	0.005249	0.028455	0.010657	0.022031	0.008355	0.064079	0.016482	0.003304	0.005459	0.022404	0.009776	0.006098	0.005915	0.005813	0.05129	0.0192773	0.0188081
	BMB171/pH3T04+FCCP	N2	0.000266	0.001105	0.009962	0.001103	0.00313	0.001359	0.000956	0.002879	0.000312	0.000536	0.000303	0.002241	0.002564	0.00112	0.00209	0.000245	0.005593	0.003834	0.00226		0.00220305	0.00234787
		bre-5（ye17）	0.00669	0.013697	0.000797	0.021981	0.014116	0.001398	0.015993	0.003632	0.000823	0.000506	0.001504	0.000583	0.030215	0.000828	0.006214	0.00067	0.000349	0.000868			0.00671467	0.00885136

## Sheet: Fig. 2d
Fig. 2d Relative mtDNA/nDNA (%)
	Treatment		mtDNA/nDNA (%)			Average	STDEV
	BMB171/pHT304	N2	101.082	99.2841	99.6335	100	0.953509
		bre-5(ye17)	102.111	99.2424	98.6468	100	1.85211
	BMB171/Cry5Ba	N2	71.4556	88.0868	71.3181	76.9535	9.64199
		bre-5(ye17)	89.2478	100.155	99.1181	96.1737	6.0203
	BMB171/BMB171+mdivi-1	N2	102.767	104.924	94.931	100.874	5.2586
		bre-5(ye17)	110.386	102.218	94.4835	102.362	7.95229

## Sheet: Fig. 2e
Fig. 2e The Relative ratio of AMP/ATP
	Treatment		The Relative ratio of AMP/ATP			Average	STDEV
	BMB171/pHT304	N2	1.49184	1.12411	0.384045	1	0.564231
		bre-5（ye17）	0.47565	2.04571	0.478638	1	0.905614
	BMB171/Cry5Ba	N2	26.0032	25.5566	25.9452	25.835	0.242852
		bre-5（ye17）	3.75998	3.10677	3.33189	3.39954	0.331817
	BMB171/Cry5B+mdivi-1	N2	8.88397	12.0341	11.8072	10.9084	1.75687
		bre-5（ye17）	0.257979	0.16827	0.270082	0.23211	0.0556175

## Sheet: Fig. 3b
Fig. 3b Concentration of K+ (Mean fluorescence intensity)
	Treatment		Concentration of K+ (Mean fluorescence intensity)																													Average	STDEV
	Concentration of K+
	OP50	0	0.005399	0.010814	0.011505	0.01103	0.001142	0.00123	0.004523	0.001839	0.003948	0.000445	0.00204	0.002913	0.00526	0.000725	0.002375	0.013684	0.005844	0.008716	0.002376	0.001647	0.00341	0.00341	0.002596	0.006292	0.000336	0.00203	0.001084			0.004319	0.0037525
		20	0.001098	0.000714	0.004035	0.003777	0.006576	0.003504	0.005513	0.00725	0.007223	0.011235	0.004314	0.004108	0.0086	0.016701	0.007927	0.006496	0.011021	0.004386	0.002558	0.005553	0.018793	0.009731	0.004308	0.013195	0.007142	0.002591	0.004387	0.009049		0.00684946	0.0043307
		100	0.003601	0.007071	0.007197	0.002355	0.007197	0.002355	0.009517	0.009517	0.007028	0.012111	0.009082	0.002637	0.012517	0.012121	0.006645	0.016559	0.010871	0.01198	0.012302	0.012077	0.01498	0.007402								0.00896009	0.00401251
		0	0.001543	0.002977	0.002004	0.000291	0.000766	0.003925	0.001245	0.00276	0.001867	0.002141	0.004349	0.001484	0.003664	0.002309	0.0036	0.004943	0.004943	0.004323	0.002588	0.004466	0.013042	0.000115	0.002699	0.000688	0.002342	0.001375	0.004775	0.001651		0.00295982	0.00244249
		20	0.006692	0.002181	0.010483	0.008873	0.007224	0.006983	0.006633	0.004363	0.012215	0.007635	0.005368	0.002562	0.004199	0.005552	0.003016	0.016733	0.006646	0.005919	0.00711	0.01877	0.010499	0.001154	0.012292	0.005565	0.002095	0.003395	0.000897			0.00685385	0.00441435
		100	0.00508	0.000456	0.001112	0.005932	0.000851	0.003006	0.001122	0.006655	0.007811	0.007923	0.000576	0.002278	0.013293	0.005385	0.00179	0.013399	0.006611	0.00088	0.008625	0.004061	0.004703	0.002596	0.015107	0.017777	0.016517	0.011276				0.00633931	0.00528794
	BMB171/Cry5Ba	0	0.001276	0.000489	0.001122	9.68e-05	0.002005	0.001585	0.000682	0.002428	0.002034	0.003321	0.002034	0.000579	0.00018	0.000142	0.000796	0.000362	0.001832	0.000964	0.000414	0.000511	0.002292	0.00071								0.00117522	0.000888399
		20	0.001981	0.010185	0.003719	0.003493	0.001543	0.00368	0.000502	0.001522	0.006347	0.001162	0.000714	0.003394	0.001729	0.002582	0.002807	0.000797	0.000497	0.007266	0.005956	0.00227	0.000445	0.011195	0.002612	0.005545	0.001701	0.010629				0.00362588	0.00319266
		100	0.009324	0.008406	0.004543	0.005803	0.012373	0.00832	0.014197	0.007045	0.007979	0.0091	0.013866	0.00947	0.002719	0.009509	0.008639	0.002555	0.00987													0.008454	0.00330938
		0	0.000482	0.002384	0.002516	0.000343	0.001408	0.002067	0.002673	0.001548	0.001695	0.000585	0.000113	0.000785	0.018851	0.001552	0.001046	0.012775	0.000691	0.002351	0.000952	0.004526	0.001044	0.003377	0.002656							0.00288783	0.00431278
		20	0.020856	0.001641	0.002134	0.001625	0.001783	0.0185	0.002123	0.001531	0.000958	0.013643	0.002627	0.009637	0.000424	0.004231	0.002998	0.007106	0.01606	0.000869	0.003755	0.001921	0.017991	0.006137	0.009465							0.00643543	0.00652401
		100	0.002513	0.000554	0.00014	0.016065	0.007491	0.008513	0.0007	0.000755	0.003365	0.007314	0.000625	0.004955	0.001612	0.007632	0.021654	0.017644	0.000894	0.001965	0.007929	0.005704	0.002616	0.000365	0.00938	0.005988	0.006615	0.020841	0.003144	0.000536	0.006887	0.00601366	0.00610333

## Sheet: Fig. 3d
Fig. 3d Mitochondrial fragmentation rate（%）
	Treatment		Mitochondrial fragmentation rate（%）			Average	STDEV
	OP50	0	10	9.52381	21.7391	13.7543	6.91915
		20	8.33333	13.0435	16	12.4589	3.86662
		100	20	8.33333	11.5385	13.2906	6.02746
	BMB171/Cry5Ba	0	90	80.9524	86.3636	85.772	4.55273
		20	50	31.8182	38.0952	39.9711	9.23493
		100	28.5714	32	34.7826	31.7847	3.11118

## Sheet: Fig. 3e
Fig. 3e The Relative ratio of AMP/ATP
		Treatment		Mitochondrial fragmentation rate（%）			Average	STDEV
		OP50	0	0.877124	0.753592	1.36928	1	0.325719
			20	0.990143	0.976388	1.03347	1	0.0297898
			100	1.00079	1.01465	0.984558	1	0.0150635
		BMB171/Cry5Ba	0	26.4103	24.5527	27.0067	25.9899	1.27986
			20	1.03476	1.01798	1.0616	1.03811	0.0220036
			100	0.993651	0.886721	1.00529	0.961886	0.0653546

## Sheet: Fig. 3f
Fig. 3f Mitochondrial membrane potential（Mean fluorescence intensity）
	Treatment		Mitochondrial membrane potential（Mean fluorescence intensity）																														Average	STDEV
	OP50	0	0.626166	0.139403	0.708892	0.82168	0.176251	0.172494	0.101968	0.16909	0.623747	0.331897	0.276355	0.241418	0.380563	0.397087	0.834442	0.200722	0.164825	0.88352	0.195723	1.02041	0.178614	0.325485	0.405844	0.220137	0.216818	0.82168	0.626166	0.967597	1.05401	0.208096	0.449703	0.307271
		20	0.851954	0.649764	0.46968	0.047452	0.332857	0.317525	0.655898	0.129124	0.393197	0.233447	0.570156	0.298515	0.727609	0.88081	0.308668	0.392679	0.49119	0.197552	0.181227	0.83035	0.549303	1.00145	0.335728	0.619392	0.730242	0.621715	0.418915	0.597938	0.607991	0.344202	0.492884	0.23953
		100	0.138727	0.132552	0.504123	0.070817	0.118401	0.203266	0.029562	0.641642	0.090583	0.263659	0.171051	0.381779	0.148967	0.351828	0.212042	0.35854	0.149334	0.232834	0.327468	0.430799	0.078526	0.235116	0.278816	0.381779	0.148967	0.351828	0.212042	0.35854	0.149334	0.365572	0.250616	0.141611
	BMB171/Cry5Ba	0	0.079908	0.146847	0.121242	0.08602	0.062013	0.022263	0.21848	0.179562	0.028548	0.14115	0.168588	0.198779	0.091267	0.129306	0.210756	0.103536	0.12174	0.150911	0.12573	0.099169	0.062006	0.05937	0.13556	0.171698	0.131895	0.067274	0.118601	0.112059	0.244368	0.124404	0.123768	0.0544153
		20	0.319787	0.126775	0.180984	0.143704	0.304852	0.132268	0.230705	0.188347	0.25778	0.115737	0.196014	0.280845	0.155534	0.191989	0.146434	0.312311	0.066314	0.31278	0.040058	0.239055	0.246727	0.048479	0.204919	0.343149	0.185314	0.140349	0.196035	0.080913	0.064053	0.082564	0.184493	0.0872575
		100	0.155499	0.120139	0.083135	0.208853	0.053967	0.045542	0.448465	0.069332	0.136963	0.09386	0.06785	0.175012	0.179297	0.356114	0.336478	0.491321	0.341315	0.257995	0.284128	0.101191	0.084432	0.142511	0.06969	0.037024	0.293224	0.181422	0.086126	0.131004	0.204679	0.213431	0.181667	0.121054

## Sheet: Fig. 3g
Fig. 3g Survival
	Concentration of K+	Concentration of Cry5Ba（ug/ml）	Survival			Average	STDEV
	0	47.5	0.142857	0.15625	0.184211	0.161106	0.0211003
		23.75	0.243902	0.185185	0.235294	0.22146	0.0317088
		11.875	0.323529	0.346154	0.310345	0.326676	0.0181107
		5.9375	0.521739	0.48	0.5	0.50058	0.0208755
		2.96875	0.548387	0.551724	0.592593	0.564235	0.0246156
		1.48438	0.733333	0.772727	0.709677	0.738579	0.0318507
		0.717438	0.821429	0.851852	0.862069	0.845117	0.0211406
		0	1	1	1	1	0
	20	47.5	0.1	0.125	0.1	0.108333	0.0144338
		23.75	0.115385	0.115385	0.068966	0.099912	0.0268
		11.875	0.162162	0.136364	0.142857	0.147128	0.0134188
		5.9375	0.12	0.225806	0.259259	0.201688	0.0726947
		2.96875	0.421053	0.352941	0.352941	0.375645	0.0393245
		1.48438	0.56	0.541667	0.52	0.540556	0.0200231
		0.717438	0.714286	0.740741	0.692308	0.715778	0.024251
		0	1	1	1	1	0
	100	47.5	0.057143	0.068966	0.066667	0.0642587	0.00626864
		23.75	0.111111	0.095238	0.068966	0.0917717	0.0212852
		11.875	0.071429	0.172414	0.106383	0.116742	0.0512833
		5.9375	0.233333	0.2	0.107143	0.180159	0.0653929
		2.96875	0.235294	0.25	0.259259	0.248184	0.0120852
		1.48438	0.4	0.384615	0.423077	0.402564	0.0193588
		0.717438	0.481481	0.46875	0.466667	0.472299	0.00801947
		0	1	1	1	1	0

[truncated: 16 more sheets: Fig. 4b, Fig. 4d, Fig. 4f, Fig. 4g, Fig. 5a, Fig. 5c, Fig. 5d, Fig. 5e, Fig. 5f, Fig. 6b, Fig. 6e, Fig. 6d, Fig. 7b, Fig. 7d, Fig. 7e, Fig. 7g]
