# Supplementary material for: C. elegans monitor energy status via the AMPK pathway to trigger innate immune responses against bacterial pathogens
Source: Commun Biol. 2022 Jun 30;5:643. doi: 10.1038/s42003-022-03589-1 (PMC9246835; doi:10.1038/s42003-022-03589-1)
Supplement: Supplementary file 7 — Supplementary Data 4 [file 42003_2022_3589_MOESM7_ESM.xlsx]

## Sheet: Venn diagram
Gene Information			Expression		Regulation
GeneID	GeneName	Description	BMB171/Cry5Ba	BMB171/pHT304	log2(BMB171/Cry5Ba：BMB171/pHT304)	Regulation	p_value	q_value
gene10421	R07E5.15	Uncharacterized protein	75.0965	21.2399	1.82197	up	0.00755	0.0434243
gene2774	Y106G6G.4	Uncharacterized protein	107.368	34.6077	1.6334	up	0.0027	0.0221472
gene4575	Y57G7A.6	Uncharacterized protein	28.6034	9.57038	1.57954	up	0.0061	0.03806
gene19271	R09E10.6	Uncharacterized protein	402.919	128.06	1.65367	up	0.0006	0.00788238
gene2781	ZC434.3	Uncharacterized protein	71.6646	2.31344	4.95315	up	0.0017	0.0164851
gene41285	T24C12.4	Uncharacterized protein	36.4717	2.25429	4.01603	up	0.00545	0.0354058
gene14329	ZK180.6	Uncharacterized protein	208.377	5.21949	5.31915	up	5e-05	0.00110206
gene6428	F13H8.5	Uncharacterized protein	75.9037	2.91085	4.70466	up	5e-05	0.00110206
gene4241	abu-11	Activated in Blocked Unfolded protein response	96.7037	6.01566	4.00678	up	5e-05	0.00110206
gene36147	col-147	COLlagen	609.708	44.9164	3.7628	up	5e-05	0.00110206
gene45967	mlt-9	Uncharacterized protein	62.7673	2.55477	4.61874	up	0.0004	0.00586466
gene19059	ssq-1	Sperm-Specific family, class Q	334.582	93.8212	1.83437	up	0.00025	0.00406508
gene39134	F13A7.1	Major sperm protein	62.4685	19.7021	1.66478	up	0.0085	0.0467444
gene36638	D1054.9	Uncharacterized protein	52.1094	1.92378	4.75952	up	0.00165	0.0162477
gene1539	K06A5.2	Uncharacterized protein	184.639	67.3909	1.45408	up	0.00445	0.030911
gene37469	K01D12.8	Uncharacterized protein	20.9293	0	-	up	5e-05	0.00110206
gene6068	dct-5	Protein dct-5	102.109	7.83054	3.70485	up	0.0017	0.0164851
gene42329	dpy-8	DumPY: shorter than wild-type	77.505	2.63145	4.88036	up	0.0001	0.00197766
gene8056	col-39	Cuticle collagen 39	670.983	69.9201	3.2625	up	0.0079	0.0446767
gene11583	dpf-6	Dipeptidyl peptidase family member 6	26.2991	3.93968	2.73887	up	0.00125	0.0133406
gene32087	nep-23	NEPrilysin metallopeptidase family	15.6892	2.73565	2.51982	up	0.00535	0.0349206
gene8230	T06D8.10	Uncharacterized protein	34.5695	1.48175	4.54412	up	5e-05	0.00110206
gene36409	col-149	COLlagen	156.364	6.54423	4.57854	up	5e-05	0.00110206
gene8841	F32A11.3	Uncharacterized protein	95.4492	35.1623	1.4407	up	0.00635	0.0391623
gene42464	bus-8	Uncharacterized protein	44.9561	2.04665	4.45718	up	0.0006	0.00788238
gene19504	Y69E1A.2	Uncharacterized protein	127.377	35.5287	1.84205	up	0.0003	0.00471148
gene13155	tyr-2	TYRosinase	102.588	16.0777	2.67372	up	5e-05	0.00110206
gene33911	lys-7	LYSozyme	2183.93	315.886	2.78945	up	5e-05	0.00110206
gene14792	ssq-4	Sperm-Specific family, class Q	351.442	114.761	1.61465	up	0.00045	0.00637744
gene11667	col-91	Putative cuticle collagen 91	426.352	29.3497	3.86063	up	5e-05	0.00110206
gene2657	Y106G6A.4	Uncharacterized protein	93.3486	24.4326	1.93382	up	0.00685	0.0408311
gene39070	F21H7.2	Uncharacterized protein	17.8123	4.80218	1.89112	up	0.0067	0.0406097
gene10256	toh-1	Zinc metalloproteinase nas-26	44.6476	14.182	1.65452	up	0.0055	0.0356048
gene6927	wrt-1	Warthog protein 1 N-product	87.1501	4.71376	4.20855	up	0.00015	0.0027619
gene12343	mua-3	Transmembrane cell adhesion receptor mua-3	30.3034	5.60843	2.43381	up	5e-05	0.00110206
gene31638	Y43D4A.5	Uncharacterized protein	8.34233	0.365995	4.51055	up	0.00125	0.0133406
gene13116	osm-7	Uncharacterized protein	34.9841	8.84718	1.98341	up	0.001	0.0113532
gene37731	far-3	Fatty Acid/Retinol binding protein	872.305	73.4122	3.57074	up	5e-05	0.00110206
gene11362	zmp-6	Zinc MetalloProtease	25.1336	1.13549	4.46823	up	0.0065	0.0397321
gene1561	T10E9.3	Uncharacterized protein	162.591	6.50716	4.64307	up	5e-05	0.00110206
gene19003	K01H12.4	Uncharacterized protein	51.4944	13.9019	1.88913	up	0.0089	0.0477387
gene840	R12E2.15	Uncharacterized protein	13137.3	485.903	4.75686	up	0.0024	0.0206697
gene4957	K09F6.3	Protein-tyrosine-phosphatase	14.786	4.9146	1.58909	up	0.00605	0.0379052
gene44540	lpr-6	LiPocalin-Related protein	103.087	12.8662	3.00219	up	5e-05	0.00110206
gene18956	spp-18	SaPosin-like Protein family	1274.97	294.721	2.11304	up	0.0005	0.00687417
gene18500	F17E9.5	Uncharacterized protein	390.376	130.963	1.5757	up	0.00515	0.0340992
gene34428	abu-15	Activated in Blocked Unfolded protein response	31.7138	2.5676	3.62661	up	0.00095	0.0109508
gene1389	ZK484.5	Uncharacterized protein	2135.34	469.117	2.18645	up	0.0011	0.012147
gene3167	F32B4.2	Uncharacterized protein	126.378	29.5362	2.09719	up	0.00865	0.0470843
gene43691	grd-14	GRounDhog (hedgehog-like family)	565.305	23.6882	4.57679	up	5e-05	0.00110206
gene8028	C14A4.9	Uncharacterized protein	197.9	7.67458	4.68854	up	0.0015	0.0151584
gene3158	col-65	COLlagen	403.01	16.42	4.61729	up	5e-05	0.00110206
gene14132	clec-73	C-type LECtin	40.7486	12.7633	1.67475	up	0.00595	0.037463
gene18734	C53D6.10	Uncharacterized protein	82.0655	14.1084	2.54022	up	0.00685	0.0408311
gene5741	K07E1.1	1,2-dihydroxy-3-keto-5-methylthiopentene dioxygenase homolog 2	421.587	68.1028	2.63004	up	0.00015	0.0027619
gene6244	msp-64	Major sperm protein 19/31/40/45/50/51/53/59/61/65/81/113/142	500.424	117.179	2.09443	up	0.00175	0.0168417
gene42797	C14F11.6	Uncharacterized protein	239.915	34.7147	2.7889	up	0.0001	0.00197766
gene9511	T17H7.7	Uncharacterized protein	101.923	12.4574	3.0324	up	5e-05	0.00110206
gene1762	K10D3.4	Uncharacterized protein	52.142	10.7384	2.27967	up	0.0001	0.00197766
gene10417	R07E5.4	Uncharacterized protein	299.788	10.7726	4.79851	up	0.0003	0.00471148
gene1687	C48B6.4	Uncharacterized protein	12.8868	2.44933	2.39544	up	0.00615	0.0382854
gene5831	C33F10.8	Uncharacterized protein	12.6691	2.23396	2.50364	up	0.006	0.0376633
gene36448	abu-1	Activated in Blocked Unfolded protein response	38.4537	2.412	3.99482	up	0.0002	0.00345935
gene37665	T07F10.1	Uncharacterized protein	61.197	27.7738	1.13973	up	0.009	0.0481347
gene19152	msd-2	Major Sperm protein Domain containing	1562.29	353.449	2.14409	up	0.0008	0.00954063
gene16480	pck-3	Phosphoenolypyruvate CarboxyKinase	23.8451	6.63168	1.84625	up	0.0081	0.0455278
gene44542	lpr-5	LiPocalin-Related protein	91.3601	8.71427	3.39011	up	5e-05	0.00110206
gene3147	ZK1025.3	Uncharacterized protein	44.9054	1.19943	5.22646	up	0.00385	0.0280498
gene14791	T28H11.7	Uncharacterized protein	99.9284	21.3588	2.22606	up	0.0064	0.039368
gene19374	nkb-2	Na+/K+ ATPase, Beta subunit	35.7974	10.1188	1.82281	up	0.00855	0.0468481
gene10774	W03A5.1	Uncharacterized protein	10.3183	2.21761	2.21813	up	0.00825	0.0459496
gene19808	alg-3	Argonaute (plant)-Like Gene	32.8172	11.5924	1.50127	up	0.00475	0.0321057
gene35025	T25F10.3	Uncharacterized protein	54.3349	14.4243	1.91337	up	0.0019	0.0177989
gene42819	T10E10.4	Uncharacterized protein	9.09836	0.757453	3.58638	up	0.00055	0.00740175
gene37021	nas-22	Zinc metalloproteinase nas-22	23.1684	1.75108	3.72584	up	0.0023	0.0202726
gene38168	ent-3	Equilibrative Nucleoside Transporter	20.3261	5.66953	1.84203	up	0.00705	0.0414707
gene2707	B0379.7	Uncharacterized protein	49.2262	16.7323	1.55679	up	0.0086	0.0469976
gene18097	grl-4	GRound-Like (grd related)	219.286	32.1354	2.77058	up	5e-05	0.00110206
gene41225	Y102A11A.5	Uncharacterized protein	1277.51	41.7719	4.93466	up	5e-05	0.00110206
gene42793	C14F11.4	Uncharacterized protein	184.693	41.1208	2.16719	up	5e-05	0.00110206
gene7029	C06A8.6	Uncharacterized protein	79.8034	20.7476	1.94351	up	0.00235	0.0203769
gene18412	irld-8	Insulin/EGF-Receptor L Domain protein	21.6208	5.2866	2.03201	up	0.00895	0.0479293
gene3157	K08C9.2	Uncharacterized protein	118.192	32.9757	1.84166	up	0.00595	0.037463
gene31088	col-137	COLlagen	156.365	2.07145	6.23813	up	0.0001	0.00197766
gene1199	F27C1.1	Uncharacterized protein	254.269	94.3292	1.43058	up	0.00325	0.0251037
gene20368	F58D2.2	Uncharacterized protein	32.6381	10.7208	1.60615	up	0.009	0.0481347
gene32796	zipt-17	Uncharacterized protein	14.2705	1.38485	3.36523	up	0.00935	0.0493843
gene2278	F53B6.4	Major sperm protein	125.322	41.2619	1.60276	up	0.0019	0.0177989
gene1344	B0207.7	Uncharacterized protein	22.9515	3.88482	2.56267	up	0.00575	0.0366781
gene4561	lin-42	Uncharacterized protein	236.102	20.4798	3.52714	up	0.0049	0.0329045
gene2220	gska-3	Glycogen Synthase Kinase Alpha subunit	45.0005	12.2557	1.87649	up	0.0078	0.044308
gene43302	col-174	COLlagen	37.9187	0.806881	5.55441	up	0.00425	0.0300001
gene45184	C05E7.2	Uncharacterized protein	221.124	6.73748	5.0365	up	5e-05	0.00110206
gene5431	Y49F6B.8	Uncharacterized protein	23.797	4.57473	2.37902	up	0.00835	0.0463662
gene23539	T27E7.1	Uncharacterized protein	132.389	37.2734	1.82857	up	0.0026	0.0216488
gene6881	nas-7	Zinc metalloproteinase nas-7	38.6034	2.88872	3.74022	up	0.0004	0.00586466
gene5837	C33F10.12	Uncharacterized protein	59.0616	14.7194	2.0045	up	0.00525	0.0345677
gene6841	skpo-3	ShK domain and PerOxidase domain containing protein	65.8142	13.8053	2.25317	up	5e-05	0.00110206
gene4345	mlt-10	Uncharacterized protein	132.498	5.33209	4.63513	up	0.00025	0.00406508
gene36959	col-155	Putative cuticle collagen 155	327.229	31.2859	3.38672	up	5e-05	0.00110206
gene7550	abu-14	Activated in Blocked Unfolded protein response	350.441	13.9433	4.65152	up	5e-05	0.00110206
gene18026	C42D4.3	Uncharacterized protein	144.294	18.5485	2.95964	up	0.00035	0.00529575
gene20190	K08E7.5	Uncharacterized protein	13.5878	0.622173	4.44885	up	0.0023	0.0202726
gene34431	abu-7	Activated in Blocked Unfolded protein response	31.4198	0.968852	5.01925	up	0.0002	0.00345935
gene37004	col-156	COLlagen	320.849	7.3541	5.4472	up	5e-05	0.00110206
gene10516	T23F11.2	Uncharacterized protein	59.3754	15.3821	1.94861	up	0.00545	0.0354058
gene41774	T27A10.6	Uncharacterized protein	47.864	6.55664	2.86791	up	5e-05	0.00110206
gene7189	qua-1	Protein qua-1	42.8105	2.92984	3.86907	up	5e-05	0.00110206
gene1752	col-60	COLlagen	850.737	35.3274	4.58985	up	5e-05	0.00110206
gene38728	F21A3.3	Uncharacterized protein	84.4428	9.95684	3.08421	up	0.00105	0.0117915
gene35755	F41E6.11	Uncharacterized protein	74.7011	4.70715	3.9882	up	0.00045	0.00637744
gene41272	dpy-3	DumPY: shorter than wild-type	72.3895	13.2049	2.4547	up	0.00025	0.00406508
gene34230	Y47D7A.15	Uncharacterized protein	1212.04	34.7028	5.12625	up	5e-05	0.00110206
gene18818	col-120	COLlagen	902.469	21.1333	5.41629	up	5e-05	0.00110206
gene36358	ZK856.5	Uncharacterized protein	21.3006	2.54931	3.06271	up	0.0014	0.0144568
gene8764	Y46G5A.29	Uncharacterized protein	23.0636	0.719215	5.00305	up	0.00475	0.0321057
gene111	grl-16	GRound-Like (grd related)	501.868	21.3179	4.55717	up	5e-05	0.00110206
gene43695	H03E18.1	Uncharacterized protein	29.5034	1.22171	4.59391	up	5e-05	0.00110206
gene23537	Y57G11A.2	Uncharacterized protein	73.1131	29.936	1.28825	up	0.00475	0.0321057
gene19151	gipc-2	GIPC (RGS-GAIP Interacting Protein C) homolog	284.571	93.4262	1.60689	up	0.00075	0.00925093
gene39076	F21H7.5	Major sperm protein	145.209	45.4078	1.67712	up	0.0015	0.0151584
gene9358	col-88	COLlagen	969.422	30.392	4.99536	up	5e-05	0.00110206
gene18844	F49C12.15	Uncharacterized protein	72.4487	29.2123	1.31038	up	0.0063	0.0389701
gene5648	F56D3.1	Uncharacterized protein	104.107	2.65245	5.29459	up	5e-05	0.00110206
gene6329	ZK84.2	Uncharacterized protein	77.5173	21.2008	1.8704	up	0.0078	0.044308
gene5971	C27D6.3	Uncharacterized protein	408.066	88.6689	2.2023	up	0.0027	0.0221472
gene7833	F52H3.6	Serine/threonine-protein phosphatase	67.8692	17.2431	1.97674	up	0.0023	0.0202726
gene14137	clec-79	C-type LECtin	35.9335	10.3662	1.79344	up	0.0033	0.0253951
gene2119	F10D11.6	Uncharacterized protein	177.182	7.0853	4.64426	up	5e-05	0.00110206
gene36938	grl-7	GRound-Like (grd related)	232.885	4.18955	5.79668	up	5e-05	0.00110206
gene11985	ZK512.8	Uncharacterized protein	117.911	29.7694	1.9858	up	0.00435	0.0304721
gene10104	R148.7	Uncharacterized protein	52.8482	15.0692	1.81025	up	0.0092	0.0488728
gene11554	col-90	Putative cuticle collagen 90	280.542	4.68146	5.90512	up	5e-05	0.00110206
gene32994	C14C6.5	Uncharacterized protein	710.573	98.8431	2.84577	up	5e-05	0.00110206
gene18364	F57H12.6	Uncharacterized protein	1188.28	15.923	6.22162	up	5e-05	0.00110206
gene36135	T06E4.10	Uncharacterized protein	105.643	4.32348	4.61086	up	0.00285	0.022901
gene33224	R12A1.3	Uncharacterized protein	59.7718	2.00509	4.89773	up	0.0025	0.0211243
gene42648	F49E10.2	Uncharacterized protein	12.4233	0.634809	4.29059	up	0.00025	0.00406508
gene36134	pqn-63	Prion-like-(Q/N-rich)-domain-bearing protein	28.7386	1.72994	4.0542	up	5e-05	0.00110206
gene36467	col-12	Cuticle collagen 12	411.229	30.449	3.75548	up	5e-05	0.00110206
gene34971	cpr-4	Cathepsin B-like cysteine proteinase 4	2307.27	426.478	2.43564	up	5e-05	0.00110206
gene34218	grl-5	GRound-Like (grd related)	348.939	6.14789	5.82674	up	0.0007	0.00881148
gene12945	Y37D8A.3	Uncharacterized protein	103.641	26.9318	1.94421	up	0.00095	0.0109508
gene44765	col-180	COLlagen	410.426	8.47839	5.59719	up	5e-05	0.00110206
gene6139	T25E4.1	Uncharacterized protein	102.749	2.06827	5.63456	up	0.00475	0.0321057
gene6236	acdh-8	Acyl CoA DeHydrogenase	59.0739	14.9729	1.98017	up	0.0009	0.010484
gene19422	grl-21	GRound-Like (grd related)	221.049	18.6079	3.57037	up	0.00025	0.00406508
gene36543	T21C9.9	Uncharacterized protein	81.226	3.67975	4.46426	up	0.0005	0.00687417
gene99	Y65B4BL.1	Uncharacterized protein	119.486	22.9524	2.38013	up	0.0001	0.00197766
gene26	F53G12.8	Uncharacterized protein	84.5265	18.5396	2.18879	up	0.0059	0.0372758
gene44302	R07E3.6	Uncharacterized protein	18.9886	0.770768	4.6227	up	0.00015	0.0027619
gene44594	C34F6.1	Uncharacterized protein	10.5284	0.482001	4.4491	up	0.0019	0.0177989
gene10318	his-70	Histone H3.3-like type 1	153.253	22.5538	2.76447	up	0.00435	0.0304721
gene8892	E01G4.6	Uncharacterized protein	354.551	8.1132	5.44958	up	5e-05	0.00110206
gene7463	C18E9.8	Uncharacterized protein	20.0229	5.09723	1.97387	up	0.0092	0.0488728
gene1495	col-58	COLlagen	116.545	3.24418	5.16689	up	5e-05	0.00110206
gene44444	ttr-14	TransThyretin-Related family domain	301.641	47.651	2.66226	up	5e-05	0.00110206
gene20405	pqn-74	Prion-like-(Q/N-rich)-domain-bearing protein	142.565	12.3202	3.53253	up	5e-05	0.00110206
gene7928	M02G9.2	Uncharacterized protein	20.3888	1.10618	4.20412	up	0.00175	0.0168417
gene13729	Y69A2AR.19	Uncharacterized protein	22.2936	6.59403	1.7574	up	0.00315	0.0245028
gene36144	col-146	COLlagen	451.284	26.28	4.102	up	5e-05	0.00110206
gene40680	Y44A6D.5	Branched-chain-amino-acid aminotransferase	28.0082	7.94759	1.81726	up	0.00815	0.0456538
gene10821	F56D2.3	Uncharacterized protein	35.9755	2.48699	3.85454	up	0.00035	0.00529575
gene17634	C43G2.3	Uncharacterized protein	64.1996	16.9562	1.92075	up	0.0047	0.0320293
gene1923	T23G11.1	Uncharacterized protein	211.675	49.7059	2.09036	up	0.00115	0.0125072
gene9355	H10E21.4	Uncharacterized protein	269.612	9.25847	4.86396	up	5e-05	0.00110206
gene8141	col-81	COLlagen	1276.74	310.463	2.03997	up	5e-05	0.00110206
gene15183	Y59E9AL.6	Uncharacterized protein	214.912	72.8926	1.5599	up	0.00715	0.0418212
gene18219	clec-180	C-type lectin domain-containing protein 180	47.1849	1.78868	4.72136	up	0.00015	0.0027619
gene841	R12E2.14	Uncharacterized protein	9208.04	441.22	4.38332	up	0.0016	0.0158972
gene21973	noah-2	NOmpA Homolog (Drosophila nompA: no mechanoreceptor potential A)	108.701	45.6029	1.25317	up	0.00325	0.0251037
gene14622	T08B6.4	Uncharacterized protein	46.8734	17.7999	1.3969	up	0.00785	0.0445004
gene10546	F17C8.7	Uncharacterized protein	78.4728	25.1184	1.64345	up	0.006	0.0376633
gene6928	wrt-10	WaRThog (hedgehog-like family)	154.981	50.0247	1.63137	up	0.00245	0.0209694
gene37865	F53F1.4	Uncharacterized protein	9555.58	481.482	4.31079	up	5e-05	0.00110206
gene12983	col-98	COLlagen	641.798	176.683	1.86096	up	5e-05	0.00110206
gene40332	Y43F8C.5	Uncharacterized protein	61.3481	16.0838	1.93141	up	0.0057	0.0364998
gene18365	ora-1	Onchocerca Related Antigen family	300.517	7.8633	5.25617	up	0.00015	0.0027619
gene37470	K01D12.9	Uncharacterized protein	984.269	52.9458	4.21646	up	0.0008	0.00954063
gene34836	fbxa-202	F-box A protein	18.7471	4.63429	2.01625	up	0.00845	0.0466398
gene44208	col-176	COLlagen	372.096	9.0779	5.35717	up	0.0001	0.00197766
gene10554	col-89	COLlagen	44.207	4.15437	3.41157	up	0.0011	0.012147
gene43644	spp-13	SaPosin-like Protein family	237.582	9.7628	4.60499	up	0.0043	0.0302499
gene14963	AC7.3	Uncharacterized protein	26.0637	3.28591	2.98768	up	0.0049	0.0329045
gene5835	C33F10.11	Uncharacterized protein	161.499	42.5191	1.92534	up	0.00305	0.0239614
gene2377	cfh-1	Uncharacterized protein	8.37989	1.38042	2.60182	up	0.0079	0.0446767
gene41597	wrt-2	WaRThog (hedgehog-like family)	36.9106	2.07455	4.15316	up	5e-05	0.00110206
gene5836	C33F10.1	Uncharacterized protein	516.686	173.69	1.57277	up	0.003	0.0237149
gene36129	K09G1.2	Uncharacterized protein	89.3783	19.087	2.22733	up	0.00765	0.0438016
gene37800	col-160	COLlagen	1273.53	467.275	1.44649	up	0.0053	0.0348
gene38642	wrt-8	Warthog protein 8 N-product	28.6733	0.896935	4.99856	up	0.00285	0.022901
gene4132	ptr-23	PaTched Related family	75.2045	19.6638	1.93528	up	0.0003	0.00471148
gene1390	ZK484.6	Uncharacterized protein	36.0287	3.31086	3.44387	up	0.00935	0.0493843
gene14253	lgc-22	Ligand-Gated ion Channel	115.239	31.4815	1.87205	up	0.00015	0.0027619
gene8766	snf-5	Transporter	57.1826	16.8223	1.7652	up	0.00105	0.0117915
gene11165	F37A4.4	Ankyrin repeat-containing protein F37A4.4	16.6163	4.85404	1.77534	up	0.00585	0.037059
gene41009	H42K12.3	Uncharacterized protein	104.826	4.38367	4.57972	up	5e-05	0.00110206
gene19983	col-129	COLlagen	1591.35	555.211	1.51914	up	0.00535	0.0349206
gene1853	col-62	COLlagen	186.638	16.5961	3.49133	up	5e-05	0.00110206
gene7766	ZK938.1	Serine/threonine-protein phosphatase	112.429	37.0484	1.60153	up	0.0018	0.0171731
gene18329	T06C10.3	Tyrosine-protein kinase	24.7483	4.51585	2.45426	up	0.00285	0.022901
gene19011	C28D4.7	Uncharacterized protein	35.1091	9.41361	1.89903	up	0.00635	0.0391623
gene10608	msd-4	Major Sperm protein Domain containing	1480.92	436.508	1.76241	up	0.00285	0.022901
gene38265	F23B12.1	Serine/threonine-protein phosphatase	26.5599	4.61175	2.52586	up	0.0065	0.0397321
gene34430	abu-6	Activated in Blocked Unfolded protein response	36.3307	0.885008	5.35935	up	0.00235	0.0203769
gene36003	grd-6	GRounDhog (hedgehog-like family)	53.4028	3.94708	3.75806	up	0.0006	0.00788238
gene20215	T23F6.1	Uncharacterized protein	107.369	3.62648	4.88786	up	0.0061	0.03806
gene5745	dao-2	Dauer or Aging adult Overexpression	2999.3	576.685	2.37877	up	5e-05	0.00110206
gene42681	F22F4.1	Uncharacterized protein	42.1974	1.81937	4.53564	up	0.0004	0.00586466
gene4218	C50D2.1	Uncharacterized protein	16.0288	0.806544	4.31277	up	0.001	0.0113532
gene10775	grl-22	GRound-Like (grd related)	93.5743	6.78175	3.78638	up	0.0029	0.0232014
gene34231	Y47D7A.13	Uncharacterized protein	810.867	36.8435	4.45998	up	5e-05	0.00110206
gene45592	lgc-21	Ligand-Gated ion Channel	139.388	8.42628	4.04807	up	5e-05	0.00110206
gene5933	C04G6.2	Uncharacterized protein	224.547	3.49254	6.00659	up	0.00525	0.0345677
gene20321	scl-2	SCP-Like extracellular protein	2256.02	521.872	2.11201	up	5e-05	0.00110206
gene37557	C14C10.1	Uncharacterized protein	119.003	36.7699	1.6944	up	0.00255	0.0213614
gene35572	D1014.5	Uncharacterized protein	8.73244	0.546359	3.99846	up	0.00355	0.0267227
gene15915	C39H7.1	Uncharacterized protein	108.807	41.2281	1.40007	up	0.0087	0.0470932
gene2567	C04F12.7	Uncharacterized protein	344.172	142.112	1.2761	up	0.00665	0.0404251
gene19194	C04G2.9	Uncharacterized protein	164.639	52.4723	1.64968	up	0.001	0.0113532
gene37798	col-159	COLlagen	987.996	130.926	2.91575	up	5e-05	0.00110206
gene22002	col-133	COLlagen	1315.82	47.5306	4.79096	up	5e-05	0.00110206
gene35982	col-145	Putative cuticle collagen 145	447.915	15.796	4.8256	up	5e-05	0.00110206
gene33239	pqn-54	Prion-like-(Q/N-rich)-domain-bearing protein	81.1042	4.61185	4.13636	up	5e-05	0.00110206
gene14327	ZK180.5	Uncharacterized protein	348.346	17.9218	4.28073	up	5e-05	0.00110206
gene1839	F07A5.2	Uncharacterized protein	166.498	50.4216	1.72339	up	0.002	0.0184435
gene41440	T03G6.1	Uncharacterized protein	64.6879	7.7102	3.06865	up	0.00065	0.0083666
gene7986	myrf-1	myelin regulatory factor related	20.9304	7.47474	1.48551	up	0.0046	0.0315165
gene41751	wrt-6	Warthog protein 6 N-product	68.6061	1.93697	5.14646	up	0.0002	0.00345935
gene18013	col-113	COLlagen	103.601	5.81215	4.15583	up	5e-05	0.00110206
gene44977	E01G6.1	Uncharacterized protein	9.53068	0.857099	3.47505	up	0.00055	0.00740175
gene7393	F07H5.8	Uncharacterized protein	14.5937	0.934554	3.96492	up	0.00145	0.014816
gene10382	R10E4.7	Uncharacterized protein	124.406	39.0173	1.67287	up	0.0071	0.041617
gene36466	col-13	Cuticle collagen 13	318.875	17.1561	4.2162	up	5e-05	0.00110206
gene4663	H17B01.2	Uncharacterized protein	9.81676	1.1155	3.13755	up	0.0041	0.0293037
gene34262	col-139	COLlagen	1220.6	429.752	1.50601	up	0.0027	0.0221472
gene19161	frk-1	Non-coding transcript of protein-coding gene frk-1	21.593	3.61205	2.57967	up	0.00555	0.0357885
gene177	nas-30	Uncharacterized protein	315.978	23.7586	3.7333	up	0.00085	0.0100071
gene41228	Y102A11A.7	Uncharacterized protein	49.2897	3.10808	3.98719	up	0.00705	0.0414707
gene20217	T23F6.3	Uncharacterized protein	37.8225	8.28983	2.18983	up	0.00455	0.031421
gene12236	alg-4	Putative protein tag-76	36.1775	11.2638	1.68339	up	0.0023	0.0202726
gene1558	T10E9.4	Uncharacterized protein	128.591	37.182	1.79012	up	0.00045	0.00637744
gene12321	kel-10	Kelch repeat-containing protein kel-10	43.3925	13.2265	1.71402	up	0.0052	0.0343478
gene39096	cyp-37B1	CYtochrome P450 family	101.855	8.48199	3.58597	up	5e-05	0.00110206
gene165	ZC123.1	Uncharacterized protein	25.2147	0.997132	4.66034	up	0.0002	0.00345935
gene36137	T06E4.9	Uncharacterized protein	258.269	6.1204	5.3991	up	0.0006	0.00788238
gene10500	lips-3	LIPaSe related	69.1023	2.7554	4.6484	up	0.00055	0.00740175
gene14365	col-110	COLlagen	111.179	1.59931	6.1193	up	0.001	0.0113532
gene45446	C40C9.3	Uncharacterized protein	35.0905	5.18776	2.7579	up	0.00785	0.0445004
gene6632	dpy-2	Cuticle collagen dpy-2	83.0294	14.9827	2.47032	up	0.0001	0.00197766
gene38229	sss-2	-	108.942	34.166	1.67292	up	0.0051	0.0339174
gene17775	C17H12.5	Uncharacterized protein	30.3776	6.77162	2.16544	up	0.00775	0.0441451
gene34657	cyn-17	CYclophyliN	25.3191	1.15561	4.4535	up	0.0012	0.0129489
gene13206	Y38C1AA.7	Uncharacterized protein	392.769	145.63	1.43138	up	0.00785	0.0445004
gene12651	Y47D3B.6	Uncharacterized protein	266.501	14.6382	4.18633	up	5e-05	0.00110206
gene46559	F35B3.4	Uncharacterized protein	150.066	12.783	3.5533	up	0.0003	0.00471148
gene7552	T26C5.2	Uncharacterized protein	56.1436	1.25581	5.48243	up	5e-05	0.00110206
gene2063	ZK265.3	Uncharacterized protein	98.0454	28.6633	1.77425	up	0.0025	0.0211243
gene13927	W08E12.3	Uncharacterized protein	113.776	7.33678	3.95491	up	0.00365	0.0271788
gene43297	dpy-7	Cuticle collagen dpy-7	107.686	16.9298	2.66919	up	5e-05	0.00110206
gene9622	cdh-12	CaDHerin family	10.645	1.11838	3.25069	up	5e-05	0.00110206
gene7958	cut-4	CUTiclin	36.8179	3.82763	3.26588	up	0.0003	0.00471148
gene6238	msp-142	Major sperm protein 19/31/40/45/50/51/53/59/61/65/81/113/142	497.946	122.99	2.01745	up	0.0024	0.0206697
gene843	R12E2.7	Uncharacterized protein	6583.56	228.387	4.84931	up	0.00075	0.00925093
gene37451	F23H12.5	Uncharacterized protein	23.4731	1.3605	4.10879	up	0.00105	0.0117915
gene13545	col-107	COLlagen	1054.88	36.4633	4.85449	up	5e-05	0.00110206
gene6670	F31E8.5	Uncharacterized protein	34.8427	9.62094	1.85661	up	0.00685	0.0408311
gene37837	col-161	COLlagen	1195.34	34.8771	5.09899	up	5e-05	0.00110206
gene38161	T16A9.5	Uncharacterized protein	130.288	45.1414	1.52918	up	0.0021	0.0190682
gene32801	C30H6.5	Uncharacterized protein	38.4624	1.22228	4.9758	up	0.0002	0.00345935
gene12051	K04H4.5	Uncharacterized protein	84.2493	26.2909	1.6801	up	0.00845	0.0466398
gene34439	abu-8	Activated in Blocked Unfolded protein response	58.3154	5.30935	3.45727	up	0.0001	0.00197766
gene19192	spch-1	SPerm CHromatin enriched	456.558	125.213	1.86641	up	0.00035	0.00529575
gene993	gsp-3	Serine/threonine-protein phosphatase	160.446	52.1376	1.62169	up	0.00185	0.0174989
gene42476	lgx-1	Lin-12 and Glp-1 X-hybridizing	16.6731	1.0448	3.99623	up	5e-05	0.00110206
gene18544	C28C12.11	Uncharacterized protein	56.7011	12.7361	2.15446	up	0.0068	0.0406502
gene10610	gipc-1	GIPC (RGS-GAIP Interacting Protein C) homolog	243.149	72.3103	1.74957	up	0.0005	0.00687417
gene41847	abu-10	Activated in Blocked Unfolded protein response	55.1485	3.94945	3.8036	up	0.00035	0.00529575
gene14737	E03H12.5	Uncharacterized protein	250.876	93.4105	1.42532	up	0.00715	0.0418212
gene44539	lpr-3	LiPocalin-Related protein	83.647	14.1918	2.55925	up	5e-05	0.00110206
gene1212	C09D4.3	Uncharacterized protein	43.5566	9.34804	2.22016	up	0.0016	0.0158972
gene40644	mlt-11	Uncharacterized protein	18.2073	6.7409	1.43351	up	0.00245	0.0209694
gene1310	col-54	COLlagen	22.6654	1.2669	4.16111	up	0.0024	0.0206697
gene13228	dpy-9	DumPY: shorter than wild-type	105.886	3.78372	4.80656	up	5e-05	0.00110206
gene18955	F27C8.5	Uncharacterized protein	29.4737	9.24893	1.67207	up	0.0072	0.0420097
gene5845	mpst-4	Putative thiosulfate sulfurtransferase mpst-4	22.1339	4.45654	2.31226	up	0.0085	0.0467444
gene18000	ssq-3	Sperm-Specific family, class Q	96.3986	31.7557	1.602	up	0.003	0.0237149
gene19503	Y69E1A.1	Uncharacterized protein	150.787	44.3771	1.76462	up	0.0013	0.0137063
gene20170	F53B2.5	Uncharacterized protein	23.0756	5.25078	2.13576	up	0.0062	0.0384809
gene14763	ssq-2	Sperm-Specific family, class Q	273.08	78.576	1.79717	up	5e-05	0.00110206
gene20129	col-130	COLlagen	511.023	20.0886	4.66894	up	5e-05	0.00110206
gene1477	C10G11.8	Uncharacterized protein	139.469	53.1017	1.39312	up	0.00525	0.0345677
gene3586	T06G6.6	Uncharacterized protein	168.957	3.92197	5.42893	up	0.0023	0.0202726
gene9206	mltn-9	MLt-TeN (mlt-10) related	18.824	3.38257	2.47638	up	0.00105	0.0117915
gene44543	lpr-4	LiPocalin-Related protein	141.791	9.03034	3.97284	up	5e-05	0.00110206
gene18287	C46A5.1	Uncharacterized protein	13.5529	3.19472	2.08484	up	0.00865	0.0470843
gene41510	F53B3.6	Uncharacterized protein	25.2593	2.81989	3.1631	up	0.0025	0.0211243
gene14752	E03H12.7	Uncharacterized protein	176.086	54.4955	1.69207	up	0.0078	0.044308
gene18811	Y11D7A.5	Uncharacterized protein	246.256	3.95322	5.96098	up	0.0065	0.0397321
gene18603	cdh-5	CaDHerin family	6.50062	0.848544	2.93752	up	0.00145	0.014816
gene6628	dpy-10	Cuticle collagen dpy-10	57.5961	13.9712	2.04352	up	0.00065	0.0083666
gene16453	glf-1	GaLactoFuranose synthesis (UGM, UDP-galactopyranose mutase)	98.5665	3.9685	4.63443	up	5e-05	0.00110206
gene692	Y47G6A.19	Uncharacterized protein	119.622	9.99284	3.58144	up	5e-05	0.00110206
gene36530	col-152	COLlagen	66.4632	2.16693	4.93883	up	0.0013	0.0137063
gene18264	F33D4.6	Uncharacterized protein	184.129	2.34437	6.29537	up	5e-05	0.00110206

## Sheet: Phenotype Enrichment Analysis
Wormbase Gene	Term	Found number
WBGene00001070	dumpy WBPhenotype:0000583	1
WBGene00001071	dumpy WBPhenotype:0000583	1
WBGene00019154	dumpy WBPhenotype:0000583	1
WBGene00001065	dumpy WBPhenotype:0000583	1
WBGene00001069	dumpy WBPhenotype:0000583	1
WBGene00000684	dumpy WBPhenotype:0000583	1
WBGene00018572	dumpy WBPhenotype:0000583	1
WBGene00001064	dumpy WBPhenotype:0000583	1
WBGene00000665	dumpy WBPhenotype:0000583	1
WBGene00044623	dumpy WBPhenotype:0000583	1
WBGene00000728	dumpy WBPhenotype:0000583	1
WBGene00001072	dumpy WBPhenotype:0000583	1
WBGene00000673	dumpy WBPhenotype:0000583	1
WBGene00001070	movement variant WBPhenotype:0001206	1
WBGene00004237	movement variant WBPhenotype:0001206	1
WBGene00012261	movement variant WBPhenotype:0001206	1
WBGene00001071	movement variant WBPhenotype:0001206	1
WBGene00019154	movement variant WBPhenotype:0001206	1
WBGene00001065	movement variant WBPhenotype:0001206	1
WBGene00001069	movement variant WBPhenotype:0001206	1
WBGene00000684	movement variant WBPhenotype:0001206	1
WBGene00018572	movement variant WBPhenotype:0001206	1
WBGene00015634	movement variant WBPhenotype:0001206	1
WBGene00016161	movement variant WBPhenotype:0001206	1
WBGene00004264	movement variant WBPhenotype:0001206	1
WBGene00001064	movement variant WBPhenotype:0001206	1
WBGene00003482	movement variant WBPhenotype:0001206	1
WBGene00012186	movement variant WBPhenotype:0001206	1
WBGene00006956	movement variant WBPhenotype:0001206	1
WBGene00004904	movement variant WBPhenotype:0001206	1
WBGene00008652	movement variant WBPhenotype:0001206	1
WBGene00000712	movement variant WBPhenotype:0001206	1
WBGene00015646	movement variant WBPhenotype:0001206	1
WBGene00044623	movement variant WBPhenotype:0001206	1
WBGene00003887	movement variant WBPhenotype:0001206	1
WBGene00008605	movement variant WBPhenotype:0001206	1
WBGene00009959	movement variant WBPhenotype:0001206	1
WBGene00000728	movement variant WBPhenotype:0001206	1
WBGene00006948	movement variant WBPhenotype:0001206	1
WBGene00006051	movement variant WBPhenotype:0001206	1
WBGene00001072	movement variant WBPhenotype:0001206	1
WBGene00006952	movement variant WBPhenotype:0001206	1
WBGene00000673	movement variant WBPhenotype:0001206	1
WBGene00006947	movement variant WBPhenotype:0001206	1
WBGene00016698	movement variant WBPhenotype:0001206	1
WBGene00001703	movement variant WBPhenotype:0001206	1
WBGene00004134	movement variant WBPhenotype:0001206	1
WBGene00012256	movement variant WBPhenotype:0001206	1
WBGene00012257	movement variant WBPhenotype:0001206	1
WBGene00009926	movement variant WBPhenotype:0001206	1
WBGene00012261	paralyzed WBPhenotype:0000644	1
WBGene00019154	paralyzed WBPhenotype:0000644	1
WBGene00001064	paralyzed WBPhenotype:0000644	1
WBGene00003482	paralyzed WBPhenotype:0000644	1
WBGene00044623	paralyzed WBPhenotype:0000644	1
WBGene00008605	paralyzed WBPhenotype:0000644	1
WBGene00001072	paralyzed WBPhenotype:0000644	1
WBGene00000029	eating variant WBPhenotype:0002056	1
WBGene00000030	eating variant WBPhenotype:0002056	1
WBGene00000031	eating variant WBPhenotype:0002056	1
WBGene00003887	eating variant WBPhenotype:0002056	1
WBGene00004099	eating variant WBPhenotype:0002056	1
WBGene00004156	dauer constitutive WBPhenotype:0000012	1
WBGene00000029	dauer constitutive WBPhenotype:0000012	1
WBGene00000030	dauer constitutive WBPhenotype:0000012	1
WBGene00000024	dauer constitutive WBPhenotype:0000012	1
WBGene00000031	dauer constitutive WBPhenotype:0000012	1
WBGene00022103	dauer constitutive WBPhenotype:0000012	1
WBGene00017218	dauer constitutive WBPhenotype:0000012	1
WBGene00004099	dauer constitutive WBPhenotype:0000012	1
WBGene00004174	dauer constitutive WBPhenotype:0000012	1
WBGene00001070	transgene expression increased WBPhenotype:0001236	1
WBGene00012032	transgene expression increased WBPhenotype:0001236	1
WBGene00001071	transgene expression increased WBPhenotype:0001236	1
WBGene00019154	transgene expression increased WBPhenotype:0001236	1
WBGene00001065	transgene expression increased WBPhenotype:0001236	1
WBGene00001069	transgene expression increased WBPhenotype:0001236	1
WBGene00016805	transgene expression increased WBPhenotype:0001236	1
WBGene00010574	transgene expression increased WBPhenotype:0001236	1
WBGene00004264	transgene expression increased WBPhenotype:0001236	1
WBGene00001064	transgene expression increased WBPhenotype:0001236	1
WBGene00020551	transgene expression increased WBPhenotype:0001236	1
WBGene00022103	transgene expression increased WBPhenotype:0001236	1
WBGene00003887	transgene expression increased WBPhenotype:0001236	1
WBGene00020017	transgene expression increased WBPhenotype:0001236	1
WBGene00009094	transgene expression increased WBPhenotype:0001236	1
WBGene00020194	transgene expression increased WBPhenotype:0001236	1
WBGene00001072	transgene expression increased WBPhenotype:0001236	1
WBGene00004134	transgene expression increased WBPhenotype:0001236	1
WBGene00004174	transgene expression increased WBPhenotype:0001236	1
WBGene00009926	transgene expression increased WBPhenotype:0001236	1
WBGene00001070	antimicrobial gene expression increased WBPhenotype:0002539	1
WBGene00001071	antimicrobial gene expression increased WBPhenotype:0002539	1
WBGene00001065	antimicrobial gene expression increased WBPhenotype:0002539	1
WBGene00001069	antimicrobial gene expression increased WBPhenotype:0002539	1
WBGene00001064	antimicrobial gene expression increased WBPhenotype:0002539	1
WBGene00001072	antimicrobial gene expression increased WBPhenotype:0002539	1
WBGene00000732	antimicrobial gene expression increased WBPhenotype:0002539	1
WBGene00000733	antimicrobial gene expression increased WBPhenotype:0002539	1
WBGene00001070	body morphology variant WBPhenotype:0000072	1
WBGene00004237	body morphology variant WBPhenotype:0000072	1
WBGene00012261	body morphology variant WBPhenotype:0000072	1
WBGene00001071	body morphology variant WBPhenotype:0000072	1
WBGene00019154	body morphology variant WBPhenotype:0000072	1
WBGene00001065	body morphology variant WBPhenotype:0000072	1
WBGene00001069	body morphology variant WBPhenotype:0000072	1
WBGene00000684	body morphology variant WBPhenotype:0000072	1
WBGene00018572	body morphology variant WBPhenotype:0000072	1
WBGene00004264	body morphology variant WBPhenotype:0000072	1
WBGene00001064	body morphology variant WBPhenotype:0000072	1
WBGene00006956	body morphology variant WBPhenotype:0000072	1
WBGene00004904	body morphology variant WBPhenotype:0000072	1
WBGene00000665	body morphology variant WBPhenotype:0000072	1
WBGene00015646	body morphology variant WBPhenotype:0000072	1
WBGene00044623	body morphology variant WBPhenotype:0000072	1
WBGene00000728	body morphology variant WBPhenotype:0000072	1
WBGene00006948	body morphology variant WBPhenotype:0000072	1
WBGene00001072	body morphology variant WBPhenotype:0000072	1
WBGene00006952	body morphology variant WBPhenotype:0000072	1
WBGene00000673	body morphology variant WBPhenotype:0000072	1
WBGene00003526	body morphology variant WBPhenotype:0000072	1
WBGene00006947	body morphology variant WBPhenotype:0000072	1
WBGene00019489	body morphology variant WBPhenotype:0000072	1
WBGene00001703	body morphology variant WBPhenotype:0000072	1
WBGene00004134	body morphology variant WBPhenotype:0000072	1
WBGene00004237	molt variant WBPhenotype:0002041	1
WBGene00019154	molt variant WBPhenotype:0002041	1
WBGene00004264	molt variant WBPhenotype:0002041	1
WBGene00012186	molt variant WBPhenotype:0002041	1
WBGene00015646	molt variant WBPhenotype:0002041	1
WBGene00044623	molt variant WBPhenotype:0002041	1
WBGene00008605	molt variant WBPhenotype:0002041	1
WBGene00006948	molt variant WBPhenotype:0002041	1
WBGene00006952	molt variant WBPhenotype:0002041	1
WBGene00006947	molt variant WBPhenotype:0002041	1
WBGene00004134	molt variant WBPhenotype:0002041	1
WBGene00009926	molt variant WBPhenotype:0002041	1
WBGene00019154	stress induced lethality variant WBPhenotype:0000139	1
WBGene00000663	stress induced lethality variant WBPhenotype:0000139	1
WBGene00001072	stress induced lethality variant WBPhenotype:0000139	1
WBGene00004237	intestinal vacuole WBPhenotype:0001428	1
WBGene00004264	intestinal vacuole WBPhenotype:0001428	1
WBGene00006956	intestinal vacuole WBPhenotype:0001428	1
WBGene00006948	intestinal vacuole WBPhenotype:0001428	1
WBGene00006952	intestinal vacuole WBPhenotype:0001428	1
WBGene00006947	intestinal vacuole WBPhenotype:0001428	1
WBGene00001703	intestinal vacuole WBPhenotype:0001428	1
WBGene00001070	small WBPhenotype:0000229	1
WBGene00019154	small WBPhenotype:0000229	1
WBGene00001069	small WBPhenotype:0000229	1
WBGene00004264	small WBPhenotype:0000229	1
WBGene00006956	small WBPhenotype:0000229	1
WBGene00004904	small WBPhenotype:0000229	1
WBGene00044623	small WBPhenotype:0000229	1
WBGene00006948	small WBPhenotype:0000229	1
WBGene00001072	small WBPhenotype:0000229	1
WBGene00006952	small WBPhenotype:0000229	1
WBGene00003526	small WBPhenotype:0000229	1
WBGene00006947	small WBPhenotype:0000229	1
WBGene00001703	small WBPhenotype:0000229	1
WBGene00004134	small WBPhenotype:0000229	1
WBGene00008482	pericellular component development variant WBPhenotype:0000200	1
WBGene00012261	pericellular component development variant WBPhenotype:0000200	1
WBGene00018572	pericellular component development variant WBPhenotype:0000200	1
WBGene00004264	pericellular component development variant WBPhenotype:0000200	1
WBGene00015646	pericellular component development variant WBPhenotype:0000200	1
WBGene00004237	age associated fluorescence increased WBPhenotype:0000467	1
WBGene00019154	age associated fluorescence increased WBPhenotype:0000467	1
WBGene00007560	age associated fluorescence increased WBPhenotype:0000467	1
WBGene00044623	age associated fluorescence increased WBPhenotype:0000467	1
WBGene00012256	age associated fluorescence increased WBPhenotype:0000467	1
WBGene00013785	nematode phenotype WBPhenotype:0000886	1
WBGene00006449	nematode phenotype WBPhenotype:0000886	1
WBGene00000753	nematode phenotype WBPhenotype:0000886	1
WBGene00008482	nematode phenotype WBPhenotype:0000886	1
WBGene00001070	nematode phenotype WBPhenotype:0000886	1
WBGene00004139	nematode phenotype WBPhenotype:0000886	1
WBGene00004237	nematode phenotype WBPhenotype:0000886	1
WBGene00004156	nematode phenotype WBPhenotype:0000886	1
WBGene00000029	nematode phenotype WBPhenotype:0000886	1
WBGene00012261	nematode phenotype WBPhenotype:0000886	1
WBGene00012032	nematode phenotype WBPhenotype:0000886	1
WBGene00022090	nematode phenotype WBPhenotype:0000886	1
WBGene00001071	nematode phenotype WBPhenotype:0000886	1
WBGene00019154	nematode phenotype WBPhenotype:0000886	1
WBGene00001065	nematode phenotype WBPhenotype:0000886	1
WBGene00001069	nematode phenotype WBPhenotype:0000886	1
WBGene00000719	nematode phenotype WBPhenotype:0000886	1
WBGene00000684	nematode phenotype WBPhenotype:0000886	1
WBGene00018572	nematode phenotype WBPhenotype:0000886	1
WBGene00003096	nematode phenotype WBPhenotype:0000886	1
WBGene00016805	nematode phenotype WBPhenotype:0000886	1
WBGene00015634	nematode phenotype WBPhenotype:0000886	1
WBGene00014158	nematode phenotype WBPhenotype:0000886	1
WBGene00010574	nematode phenotype WBPhenotype:0000886	1
WBGene00009895	nematode phenotype WBPhenotype:0000886	1
WBGene00002186	nematode phenotype WBPhenotype:0000886	1
WBGene00015030	nematode phenotype WBPhenotype:0000886	1
WBGene00006050	nematode phenotype WBPhenotype:0000886	1
WBGene00016161	nematode phenotype WBPhenotype:0000886	1
WBGene00017998	nematode phenotype WBPhenotype:0000886	1
WBGene00004264	nematode phenotype WBPhenotype:0000886	1
WBGene00001064	nematode phenotype WBPhenotype:0000886	1
WBGene00022033	nematode phenotype WBPhenotype:0000886	1
WBGene00003482	nematode phenotype WBPhenotype:0000886	1
WBGene00012186	nematode phenotype WBPhenotype:0000886	1
WBGene00020551	nematode phenotype WBPhenotype:0000886	1
WBGene00002983	nematode phenotype WBPhenotype:0000886	1
WBGene00000707	nematode phenotype WBPhenotype:0000886	1
WBGene00021645	nematode phenotype WBPhenotype:0000886	1
WBGene00006956	nematode phenotype WBPhenotype:0000886	1
WBGene00019406	nematode phenotype WBPhenotype:0000886	1
WBGene00022679	nematode phenotype WBPhenotype:0000886	1
WBGene00000030	nematode phenotype WBPhenotype:0000886	1
WBGene00021113	nematode phenotype WBPhenotype:0000886	1
WBGene00019430	nematode phenotype WBPhenotype:0000886	1
WBGene00004904	nematode phenotype WBPhenotype:0000886	1
WBGene00000024	nematode phenotype WBPhenotype:0000886	1
WBGene00016358	nematode phenotype WBPhenotype:0000886	1
WBGene00000666	nematode phenotype WBPhenotype:0000886	1
WBGene00007560	nematode phenotype WBPhenotype:0000886	1
WBGene00020105	nematode phenotype WBPhenotype:0000886	1
WBGene00008652	nematode phenotype WBPhenotype:0000886	1
WBGene00017716	nematode phenotype WBPhenotype:0000886	1
WBGene00021625	nematode phenotype WBPhenotype:0000886	1
WBGene00000031	nematode phenotype WBPhenotype:0000886	1
WBGene00017968	nematode phenotype WBPhenotype:0000886	1
WBGene00022103	nematode phenotype WBPhenotype:0000886	1
WBGene00011460	nematode phenotype WBPhenotype:0000886	1
WBGene00009308	nematode phenotype WBPhenotype:0000886	1
WBGene00021398	nematode phenotype WBPhenotype:0000886	1
WBGene00000712	nematode phenotype WBPhenotype:0000886	1
WBGene00015646	nematode phenotype WBPhenotype:0000886	1
WBGene00044623	nematode phenotype WBPhenotype:0000886	1
WBGene00018965	nematode phenotype WBPhenotype:0000886	1
WBGene00003887	nematode phenotype WBPhenotype:0000886	1
WBGene00003457	nematode phenotype WBPhenotype:0000886	1
WBGene00000720	nematode phenotype WBPhenotype:0000886	1
WBGene00000034	nematode phenotype WBPhenotype:0000886	1
WBGene00007977	nematode phenotype WBPhenotype:0000886	1
WBGene00011530	nematode phenotype WBPhenotype:0000886	1
WBGene00011203	nematode phenotype WBPhenotype:0000886	1
WBGene00013474	nematode phenotype WBPhenotype:0000886	1
WBGene00020017	nematode phenotype WBPhenotype:0000886	1
WBGene00017018	nematode phenotype WBPhenotype:0000886	1
WBGene00008605	nematode phenotype WBPhenotype:0000886	1
WBGene00017218	nematode phenotype WBPhenotype:0000886	1
WBGene00019151	nematode phenotype WBPhenotype:0000886	1
WBGene00009682	nematode phenotype WBPhenotype:0000886	1
WBGene00009959	nematode phenotype WBPhenotype:0000886	1
WBGene00000749	nematode phenotype WBPhenotype:0000886	1
WBGene00000728	nematode phenotype WBPhenotype:0000886	1
WBGene00000616	nematode phenotype WBPhenotype:0000886	1
WBGene00016356	nematode phenotype WBPhenotype:0000886	1
WBGene00018640	nematode phenotype WBPhenotype:0000886	1
WBGene00008724	nematode phenotype WBPhenotype:0000886	1
WBGene00009094	nematode phenotype WBPhenotype:0000886	1
WBGene00001713	nematode phenotype WBPhenotype:0000886	1
WBGene00020194	nematode phenotype WBPhenotype:0000886	1
WBGene00006948	nematode phenotype WBPhenotype:0000886	1
WBGene00010661	nematode phenotype WBPhenotype:0000886	1
WBGene00008541	nematode phenotype WBPhenotype:0000886	1
WBGene00006051	nematode phenotype WBPhenotype:0000886	1
WBGene00001072	nematode phenotype WBPhenotype:0000886	1
WBGene00016440	nematode phenotype WBPhenotype:0000886	1
WBGene00006952	nematode phenotype WBPhenotype:0000886	1
WBGene00020766	nematode phenotype WBPhenotype:0000886	1
WBGene00000673	nematode phenotype WBPhenotype:0000886	1
WBGene00003526	nematode phenotype WBPhenotype:0000886	1
WBGene00000732	nematode phenotype WBPhenotype:0000886	1
WBGene00006947	nematode phenotype WBPhenotype:0000886	1
WBGene00000602	nematode phenotype WBPhenotype:0000886	1
WBGene00000601	nematode phenotype WBPhenotype:0000886	1
WBGene00016698	nematode phenotype WBPhenotype:0000886	1
WBGene00019489	nematode phenotype WBPhenotype:0000886	1
WBGene00001703	nematode phenotype WBPhenotype:0000886	1
WBGene00000638	nematode phenotype WBPhenotype:0000886	1
WBGene00001487	nematode phenotype WBPhenotype:0000886	1
WBGene00013696	nematode phenotype WBPhenotype:0000886	1
WBGene00004134	nematode phenotype WBPhenotype:0000886	1
WBGene00020966	nematode phenotype WBPhenotype:0000886	1
WBGene00000636	nematode phenotype WBPhenotype:0000886	1
WBGene00001731	nematode phenotype WBPhenotype:0000886	1
WBGene00004099	nematode phenotype WBPhenotype:0000886	1
WBGene00009884	nematode phenotype WBPhenotype:0000886	1
WBGene00010241	nematode phenotype WBPhenotype:0000886	1
WBGene00000733	nematode phenotype WBPhenotype:0000886	1
WBGene00009948	nematode phenotype WBPhenotype:0000886	1
WBGene00010651	nematode phenotype WBPhenotype:0000886	1
WBGene00012256	nematode phenotype WBPhenotype:0000886	1
WBGene00011176	nematode phenotype WBPhenotype:0000886	1
WBGene00007938	nematode phenotype WBPhenotype:0000886	1
WBGene00012257	nematode phenotype WBPhenotype:0000886	1
WBGene00004174	nematode phenotype WBPhenotype:0000886	1
WBGene00007159	nematode phenotype WBPhenotype:0000886	1
WBGene00009926	nematode phenotype WBPhenotype:0000886	1
WBGene00004237	everted vulva WBPhenotype:0000696	1
WBGene00018572	everted vulva WBPhenotype:0000696	1
WBGene00001703	everted vulva WBPhenotype:0000696	1
WBGene00001070	body region phenotype WBPhenotype:0002557	1
WBGene00004237	body region phenotype WBPhenotype:0002557	1
WBGene00012261	body region phenotype WBPhenotype:0002557	1
WBGene00001071	body region phenotype WBPhenotype:0002557	1
WBGene00019154	body region phenotype WBPhenotype:0002557	1
WBGene00001065	body region phenotype WBPhenotype:0002557	1
WBGene00001069	body region phenotype WBPhenotype:0002557	1
WBGene00000684	body region phenotype WBPhenotype:0002557	1
WBGene00018572	body region phenotype WBPhenotype:0002557	1
WBGene00004264	body region phenotype WBPhenotype:0002557	1
WBGene00001064	body region phenotype WBPhenotype:0002557	1
WBGene00006956	body region phenotype WBPhenotype:0002557	1
WBGene00004904	body region phenotype WBPhenotype:0002557	1
WBGene00000665	body region phenotype WBPhenotype:0002557	1
WBGene00015646	body region phenotype WBPhenotype:0002557	1
WBGene00044623	body region phenotype WBPhenotype:0002557	1
WBGene00000728	body region phenotype WBPhenotype:0002557	1
WBGene00006948	body region phenotype WBPhenotype:0002557	1
WBGene00001072	body region phenotype WBPhenotype:0002557	1
WBGene00006952	body region phenotype WBPhenotype:0002557	1
WBGene00000673	body region phenotype WBPhenotype:0002557	1
WBGene00003526	body region phenotype WBPhenotype:0002557	1
WBGene00006947	body region phenotype WBPhenotype:0002557	1
WBGene00019489	body region phenotype WBPhenotype:0002557	1
WBGene00001703	body region phenotype WBPhenotype:0002557	1
WBGene00004134	body region phenotype WBPhenotype:0002557	1
WBGene00004156	larval physiology phenotype WBPhenotype:0001293	1
WBGene00000029	larval physiology phenotype WBPhenotype:0001293	1
WBGene00000684	larval physiology phenotype WBPhenotype:0001293	1
WBGene00014158	larval physiology phenotype WBPhenotype:0001293	1
WBGene00022679	larval physiology phenotype WBPhenotype:0001293	1
WBGene00000030	larval physiology phenotype WBPhenotype:0001293	1
WBGene00004904	larval physiology phenotype WBPhenotype:0001293	1
WBGene00000024	larval physiology phenotype WBPhenotype:0001293	1
WBGene00000031	larval physiology phenotype WBPhenotype:0001293	1
WBGene00022103	larval physiology phenotype WBPhenotype:0001293	1
WBGene00011530	larval physiology phenotype WBPhenotype:0001293	1
WBGene00011203	larval physiology phenotype WBPhenotype:0001293	1
WBGene00017018	larval physiology phenotype WBPhenotype:0001293	1
WBGene00017218	larval physiology phenotype WBPhenotype:0001293	1
WBGene00019489	larval physiology phenotype WBPhenotype:0001293	1
WBGene00020966	larval physiology phenotype WBPhenotype:0001293	1
WBGene00004099	larval physiology phenotype WBPhenotype:0001293	1
WBGene00004174	larval physiology phenotype WBPhenotype:0001293	1
