# Supplementary material for: C. elegans monitor energy status via the AMPK pathway to trigger innate immune responses against bacterial pathogens
Source: Commun Biol. 2022 Jun 30;5:643. doi: 10.1038/s42003-022-03589-1 (PMC9246835; doi:10.1038/s42003-022-03589-1)
Supplement: Supplementary file 9 — Supplementary Data 6 [file 42003_2022_3589_MOESM9_ESM.xlsx]

## Sheet: statistical test
	Supplementary Table 6. The p values of each figure.
	Strain	Treatment	Test for normal distribution ( Shapiro-Wilk test) p value (p>0.05)	F test to compare variances p value (p>0.05)	Two-tailed t test p value	T test with Welchs' Correction p value	Symbol	Ctrl. in statistics test	n value
	Figure1b. The Relative ratio of AMP/ATP
	N2	BMB171/Cry5Ba	0.5398	-	-				3
		OP50	0.513	0.0064		<0.0001	****	N2 BMB171/Cry5Ba	3
		BMB171/pHT304	0.9952	0.0164		<0.0001	****	N2 BMB171/Cry5Ba	3
	bre-5(ye17)	BMB171/Cry5Ba	0.983	0.0196		<0.0001	****	N2 BMB171/Cry5Ba	3
	Figure 2b.Mitochondrial fragmentation rate（%）
	N2	pL440 BMB171/Cry5Ba	>0.9999	-	-	-			3(>50 worms each)
		pL440 OP50	0.5665	0.0948	0.0004		****	pL440 BMB171/Cry5Ba	3(>50 worms each)
		pL440 BMB171/Cry5Ba+mdivi-1	0.4633	0.375	0.0052		**	pL440 BMB171/Cry5Ba	3(>50 worms each)
	Figure 2c. Mean worm fluorescence intensity(φm)
	N2	BMB171/pHT304	0.7469	-	-	-			19 (N=3,pooled)
		BMB171/Cry5Ba	0.184	0.0043		<0.0001	****	N2 BMB171/pHT304	18 (N=3,pooled)
		BMB171/Cry5Ba+mdivi-1	0.0518	0.002		0.5547	ns	N2 BMB171/Cry5Ba	20 (N=3,pooled)
		BMB171/pHT304+FCCP	0.3931(log)	<0.0001		<0.0001	****	N2 BMB171/pHT304	19 (N=3,pooled)
	bre-5(ye17)	BMB171/pHT304	0.9048	-	-	-			18 (N=3,pooled)
		BMB171/Cry5Ba	0.501	0.0183		0.3599	ns	bre-5(ye17) BMB171/pHT304	19 (N=3,pooled)
		BMB171/Cry5Ba+mdivi-1	0.4552	0.6453	0.6188		ns	bre-5(ye17) BMB171/Cry5Ba	21 (N=3,pooled)
		BMB171/pHT304+FCCP	0.0483	0.8805	0.0008		***	bre-5(ye17) BMB171/pHT304	18 (N=3,pooled)
	Figure 2D. mtDNA/nDNA (%)
	N2	BMB171/Cry5Ba	0.2713	-	-	-			3
		BMB171/pHT304	0.3519	0.0147		0.0208	*	BMB171/Cry5Ba	3
		BMB171/Cry5Ba+mdivi-1	0.3781	0.3676	0.0432		*	BMB171/Cry5Ba	3
	Figure 2e. The Relative ratio of AMP/ATP
	N2	BMB171/Cry5Ba	0.2287
		BMB171/pHT304	0.6339	0.3126	<0.0001		****	BMB171/Cry5Ba	3
		BMB171/Cry5Ba+mdivi-1	0.1234	0.0375		0.004	**	BMB171/Cry5Ba	3
	Figure 3b. Concentration of K+(Mean fluorescence intensity)
	N2	0mM K+ OP50	0.8887(log)					0mM K+ OP50	27(N=3,pooled)
		0mM K+ BMB171/Cry5Ba	0.2913(log)	<0.0001		0.0004	***		25(N=3,pooled)
		20mM K+ OP50	0.1911(log)					20mM K+ OP50	29(N=3,pooled)
		20mM K+ BMB171/Cry5Ba	0.7254(log)	0.1295	0.0029		**		26(N=3,pooled)
		100mM K+ OP50	0.2857					100mM K+ OP50	25(N=3,pooled)
		100mM K+ BMB171/Cry5Ba	0.3801	0.4358	0.6687		ns		25(N=3,pooled)
	bre-5(ye17)	0mM K+ OP50	>0.1000						29(N=3,pooled)
		0mM K+ BMB171/Cry5Ba	>0.1000	0.0057		0.9405	ns	0mM K+ OP50	26(N=3,pooled)
		20mM K+ OP50	0.0601						30(N=3,pooled)
		20mM K+ BMB171/Cry5Ba	0.0806	0.058	0.7956		ns	20mM K+ OP50	25(N=3,pooled)
		100mM K+ OP50	0.1404(log)						30(N=3,pooled)
		100mM K+ BMB171/Cry5Ba	0.0661(log)	0.4718	0.8329		ns	100mM K+ OP50	30(N=3,pooled)
	Figure3d. Mitochondrial fragmentation rate（%）
	N2	0mM K+ BMB171/Cry5Ba	0.7846
		20mM K+ BMB171/Cry5Ba	0.6623	0.391	0.005		**	0mM K+ BMB171/Cry5Ba	3 (>50 worms each)
		100mM K+ BMB171/Cry5Ba	0.8855	0.6367	0.0002		***	0mM K+ BMB171/Cry5Ba	3 (>50 worms each)
	Figure3e. The Relative ratio of AMP/ATP
	N2	0mM K+ OP50	0.3644						3
		0mM K+ BMB171/Cry5Ba	0.4491	0.1217	0.0005		***	0mM K+ OP50	3
		20mM K+ OP50	0.4449						3
		20mM K+ BMB171/Cry5Ba	0.564	0.0022	0.0008		***	20mM K+ OP50	3
		100mM K+ OP50	0.9134						3
		100mM K+ BMB171/Cry5Ba	0.1702	0.1009	0.4201		ns	100mM K+ OP50	3
	Figure3f. Mean worm fluorescence intensity(φm)
	N2	0mM K+ OP50	0.0574						30(N=3,pooled)
		0mM K+ BMB171/Cry5Ba	0.8603	<0.0001		<0.0001	****	0mM K+ OP50	30(N=3,pooled)
		20mM K+ OP50	0.847						30(N=3,pooled)
		20mM K+ BMB171/Cry5Ba	0.363	<0.0001		<0.0001	****	20mM K+ OP50	30(N=3,pooled)
		100mM K+ OP50	0.166			.			30(N=3,pooled)
		100mM K+ BMB171/Cry5Ba	0.0621	0.4033		0.0699	ns	100mM K+ OP50	30(N=3,pooled)
	Strain	Treatment	Concentration of Cry5Ba (μg/ml)	Test for normal distribution ( Shapiro-Wilk test) p value	F test to compare variances p value	Two-tailed t test p value	T test with Welchs' Correction p value	Symbol	Ctrl. in statistics test	n value
	Figure3g. Survival after BMB171/Cry5Ba infection in different K+ concentration
	Strain	Treatment	Concentration of Cry5Ba (μg/ml)	Test for normal distribution ( Shapiro-Wilk test) p value (p>0.05)	F test to compare variances p value (p<0.05)	Two-tailed t test p value	T test with Welchs' Correction p value	Symbol	Ctrl. in statistics test	n value
	N2	0mM K+ BMB171/Cry5Ba	95	0.6168	0.6375	0.0286		*	N2 20mM K+ BMB171/Cry5Ba 95 μg/ml Cry5Ba	3(>90worms each)
			47.5	0.26	0.8334	0.0077		**	N2 20mM K+ BMB171/Cry5Ba 47.5 μg/ml Cry5Ba	3(>90worms each)
			23.75	0.7115	0.7088	0.0003		***	N2 20mM K+ BMB171/Cry5Ba 23.75 μg/ml Cry5Ba	3(>90worms each)
			11.875	0.9541	0.1524	0.0137		*	N2 20mM K+ BMB171/Cry5Ba 11.875 μg/ml Cry5Ba	3(>90worms each)
			5.9375	0.1296	0.563	0.004		**	N2 20mM K+ BMB171/Cry5Ba 5.9375 μg/ml Cry5Ba	3(>90worms each)
			2.96875	0.7266	0.5665	0.0017		**	N2 20mM K+ BMB171/Cry5Ba 2.96875 μg/ml Cry5Ba	3(>90worms each)
			1.48438	0.4661	0.8636	0.0024		**	N2 20mM K+ BMB171/Cry5Ba 1.484375 μg/ml Cry5Ba	3(>90worms each)
	N2	20mM K+ BMB171/Cry5Ba	95	-
			47.5	-
			23.75	0.4667
			11.875	0.4434
			5.9375	-
			2.96875	0.9082
			1.48438	0.8982
	N2	100mM K+ BMB171/Cry5Ba	95	0.3522	0.3174	0.0207		*	N2 20mM K+ BMB171/Cry5Ba 95 μg/ml Cry5Ba	3(>90worms each)
			47.5	0.7297	0.7736	0.7025		ns	N2 20mM K+ BMB171/Cry5Ba 47.5 μg/ml Cry5Ba	3(>90worms each)
			23.75	0.6642	0.1282	0.4145		ns	N2 20mM K+ BMB171/Cry5Ba 23.75 μg/ml Cry5Ba	3(>90worms each)
			11.875	0.4922	0.8945	0.7225		ns	N2 20mM K+ BMB171/Cry5Ba 11.875 μg/ml Cry5Ba	3(>90worms each)
			5.9375	0.7508	0.1726	0.0225		*	N2 20mM K+ BMB171/Cry5Ba 5.9375 μg/ml Cry5Ba	3(>90worms each)
			2.96875	0.7805	0.9663	0.001		**	N2 20mM K+ BMB171/Cry5Ba 2.96875 μg/ml Cry5Ba	3(>90worms each)
			1.48438	0.2487	0.1971	0.0015		**	N2 20mM K+ BMB171/Cry5Ba 1.484375 μg/ml Cry5Ba	3(>90worms each)
	Strain	Treatment	Test for normal distribution ( Shapiro-Wilk test) p value (p>0.05)	F test to compare variances p value (p>0.05)	Two-tailed t test p value	T test with Welchs' Correction p value	Symbol	Ctrl. in statistics test	n value
	Figure4a. P-aak-2/β-actin
	N2	OP50	0.2096
		BMB171/pHT304	0.1518	0.6207	0.9452		ns	BMB171/pHT304	3
		BMB171/Cry5Ba	0.8389	0.755	0.004		**	OP50	3
		BMB171/Cry5Ba+mdivi-1	0.3899	0.7142	0.0272		*	BMB171/Cry5Ba	3
		BMB171/pHT304+AICAR	0.745	0.7066	0.0004		***	OP50	3
		BMB171/pHT304+Metformin	0.3049	0.3655	0.0014		**	OP50	3
	Figure4b. P-aak-2/β-actin
	N2	0mM K+ BMB171/Cry5Ba	0.8422	0.2622	0.0065		**	100mM K+ BMB171/Cry5Ba	3
		20mM K+ BMB171/Cry5Ba	0.5202	0.708	0.0008		***	100mM K+ BMB171/Cry5Ba	3
		100mM K+ BMB171/Cry5Ba	0.6785						3
	Figure 5a. Venn diagrams comparing
	Treatment	Total gene number	Up-regulated gene number	Overlap gene number	Fisher's exact test (p value)
	BMB171/Cry5B active gene	20512	1663	305	0.00e-60
	AAK-2 regulate gene		1250
	Strain	Treatment	Concentration of Cry5Ba (μg/ml)	Test for normal distribution ( Shapiro-Wilk test) p value	F test to compare variances p value	Two-tailed t test p value	T test with Welchs' Correction p value	Symbol	Ctrl. in statistics test	n value
	Figure 5c. Survival after BMB171/Cry5Ba infection
	Wild type（N2）	BMB171/CryBa	2.692	0.2183						3(>90worms each)
			5.384							3(>90worms each)
			10.769	0.2629						3(>90worms each)
			21.538	0.8774						3(>90worms each)
			43.075	0.1736						3(>90worms each)
			86.15							3(>90worms each)
	aak-2(ok524)	BMB171/CryBa	2.692	>0.9999	0.1655	0.0162		*	N2 BMB171/Cry5Ba 2.692 μg/ml Cry5Ba	3(>90worms each)
			5.384	0.3888	0.3578	0.0009		***	N2 BMB171/Cry5Ba 5.384 μg/ml Cry5Ba	3(>90worms each)
			10.769	0.7262	0.2951	0.0033		**	N2 BMB171/Cry5Ba 10.769 μg/ml Cry5Ba	3(>90worms each)
			21.538	0.372	0.0635	0.0167		*	N2 BMB171/Cry5Ba 21.538 μg/ml Cry5Ba	3(>90worms each)
			43.075	0.9517	0.0119	<0.0001		****	N2 BMB171/Cry5Ba 43.075 μg/ml Cry5Ba	3(>90worms each)
			86.15	0.1223	0.8092		0.0017	**	N2 BMB171/Cry5Ba 86.15 μg/ml Cry5Ba	3(>90worms each)
	Figure 5d. Worm size during BMB171/Cry5Ba infection
	N2	BMB171/CryBa	0.60823	0.6634						>30worms (N=3,pooled)
			1.82469	0.1186						>30worms (N=3,pooled)
			5.47407	0.0874						>30worms (N=3,pooled)
			16.4222	0.0625						>30worms (N=3,pooled)
			49.2667	0.3019						>30worms (N=3,pooled)
	aak-2(ok524)	BMB171/CryBa	0.60823	0.2413	0.0015		<0.0001	****	N2 BMB171/Cry5Ba 0.608 μg/ml Cry5Ba	>30worms (N=3,pooled)
			1.82469	0.2944	0.4243	<0.0001		****	N2 BMB171/Cry5Ba 1.825 μg/ml Cry5Ba	>30worms (N=3,pooled)
			5.47407	0.3318	0.0081			****	N2 BMB171/Cry5Ba 5.474μg/ml Cry5Ba	>30worms (N=3,pooled)
			16.4222	0.2679	0.0038		<0.0001	****	N2 BMB171/Cry5Ba 16.422 μg/ml Cry5Ba	>30worms (N=3,pooled)
			49.2667	0.0592	0.0034		<0.0001	****	N2 BMB171/Cry5Ba 49.267 μg/ml Cry5Ba	>30worms (N=3,pooled)
	Figure 5e. Worm size during BMB171/Cry5Ba infection
	N2	BMB171/CryBa	0.60823	0.2631						>30worms (N=3,pooled)
			1.82469	0.7843						>30worms (N=3,pooled)
			5.47407	0.8975						>30worms (N=3,pooled)
			16.4222	0.5674						>30worms (N=3,pooled)
			49.2667	0.4363						>30worms (N=3,pooled)
	N2	BMB171/CryBa +AICAR	0.60823	0.0656	0.4816	<0.0001		****	N2 BMB171/Cry5Ba 0.608 μg/ml Cry5Ba	>30worms (N=3,pooled)
			1.82469	0.4785	0.5478	<0.0001		****	N2 BMB171/Cry5Ba 1.825 μg/ml Cry5Ba	>30worms (N=3,pooled)
			5.47407	0.1955	0.1145	<0.0001		****	N2 BMB171/Cry5Ba 5.474μg/ml Cry5Ba	>30worms (N=3,pooled)
			16.4222	0.8215	0.3688	0.0007		***	N2 BMB171/Cry5Ba 16.422 μg/ml Cry5Ba	>30worms (N=3,pooled)
			49.2667	>0.1000	0.5703	0.0018		**	N2 BMB171/Cry5Ba 49.267 μg/ml Cry5Ba	>30worms (N=3,pooled)
	Figure 5f. Survival after BMB171/Cry5Ba infection
	N2	BMB171/CryBa	0.218							3(>90worms each)
			0.653	0.7379						3(>90worms each)
			1.959	0.1728						3(>90worms each)
			5.878	0.724						3(>90worms each)
			17.633	0.2615						3(>90worms each)
			52.9	0.8478						3(>90worms each)
	N2	BMB171/CryBa +AICAR	0.218	0.6622	0.04		0.0039	**	N2 BMB171/Cry5Ba 0.218 μg/ml Cry5Ba	3(>90worms each)
			0.653	0.7445	0.9482	0.0056		**	N2 BMB171/Cry5Ba 0.653 μg/ml Cry5Ba	3(>90worms each)
			1.959	0.8852	0.0148		0.0026	**	N2 BMB171/Cry5Ba 1.959μg/ml Cry5Ba	3(>90worms each)
			5.878	0.7095	0.6618	<0.0001		****	N2 BMB171/Cry5Ba 5.878 μg/ml Cry5Ba	3(>90worms each)
			17.633		0.1021	0.0105		*	N2 BMB171/Cry5Ba 17.633 μg/ml Cry5Ba	3(>90worms each)
			52.9	0.1992	0.4588	<0.0001		****	N2 BMB171/Cry5Ba 52.9 μg/ml Cry5Ba	3(>90worms each)
	Figure6b. The survival assay of the C. elegans N2, aak-2(ok524) and Paak-2::aak-2 rescue worms
	Strain	Treatment	Chi^2	Kaplan-Meier analysed followed by log-rank test p value	Bonferroni P-value	Symbol	Ctrl. in statistics test	n value
	N2	BMB171/Cry5Ba						>100worms
	aak-2(ok524)		23.59	1.2e-06	2.4e-06	***	N2 BMB171/Cry5Ba	>100worms
	native rescue		0.03	0.8539	1	ns	N2 BMB171/Cry5Ba	>100worms
	Strain	Treatment	Test for normal distribution ( Shapiro-Wilk test) p value	F test to compare variances p value	Two-tailed t test p value	T test with Welchs' Correction p value	Symbol	Ctrl. in statistics test	n value
	Figure6d. Survival after BMB171/Cry5Ba infection
	N2	BMB171/Cry5Ba	0.024						3(>90worms each)
	aak-2(ok524)		0.5395	0.8037	0.0021		**	N2 BMB171/Cry5Ba	3(>90worms each)
	native aak-2 rescued		0.8844	0.5023	0.813		ns	N2 BMB171/Cry5Ba	3(>90worms each)
	intestine aak-2 rescued		0.7375	0.8338	0.4029		ns	N2 BMB171/Cry5Ba	3(>90worms each)
	muscle aak-2 rescued		0.345	0.7766	0.005		**	N2 BMB171/Cry5Ba	3(>90worms each)
	neuron aak-2 rescued		0.5151	0.5783	0.007		**	N2 BMB171/Cry5Ba	3(>90worms each)
	Figure 7a. Venn diagrams comparing
	Treatment	Total gene number	Up-regulated gene number	Overlap gene number	Fisher's exact test (p value)
	BMB171/Cry5Ba	20512	1663	60	1.49e-14
	DAF-16 Rregulated		263
	Strain	Treatment	Test for normal distribution ( Shapiro-Wilk test) p value (p>0.05)	F test to compare variances p value (p>0.05)	Two-tailed t test p value	T test with Welchs' Correction p value	Symbol	Ctrl. in statistics test	n value
	Figure 7b. Fold change of gene expression
	N2	lys-7	0.731						3 biological replicates of N=3
		F32A5.4	0.6409						3 biological replicates of N=3
		tre-4	0.0112						3 biological replicates of N=3
		sod-3	0.2038						3 biological replicates of N=3
		clec-166	0.6963						3 biological replicates of N=3
		thn-2	0.8492						3 biological replicates of N=3
		D1086.3	0.3058						3 biological replicates of N=3
		ttr-44	0.59						3 biological replicates of N=3
	N2 +aak-2 RNAi	lys-7	0.9538	0.2722	0.0039		**	N2/lys-7	3 biological replicates of N=3
		F32A5.4	0.2618	0.927	0.0093		**	N2/F32A5.4	3 biological replicates of N=3
		tre-4	0.4701	0.0015		0.0218	*	N2/tre-4	3 biological replicates of N=3
		sod-3	0.2616	0.9505	<0.0001		***	N2/sod-3	3 biological replicates of N=3
		clec-166	0.8718	0.0675	<0.0001		***	N2/clec-166	3 biological replicates of N=3
		thn-2	0.7636	0.0886	0.001		***	N2/thn-2	3 biological replicates of N=3
		D1086.3	0.801	0.0139		0.0046	**	N2/D1086.3	3 biological replicates of N=3
		ttr-44	0.6759	0.0178		0.0019	**	N2/ttr-44	3 biological replicates of N=3
	N2 +daf-16 RNAi	lys-7	0.1536	0.0559	0.0051		**	N2/lys-7	3 biological replicates of N=3
		F32A5.4	0.5026	0.0208		0.0486	*	N2/F32A5.4	3 biological replicates of N=3
		tre-4	0.4954	0.2566	0.0069		**	N2/tre-4	3 biological replicates of N=3
		sod-3	0.5129	0.6564	<0.0001		***	N2/sod-3	3 biological replicates of N=3
		clec-166	0.2325	0.2088	<0.0001		***	N2/clec-166	3 biological replicates of N=3
		thn-2	0.9669	0.0476		0.0119	*	N2/thn-2	3 biological replicates of N=3
		D1086.3	0.9003	0.178	0.0003		***	N2/D1086.3	3 biological replicates of N=3
		ttr-44	0.9748	0.2597	<0.0001		***	N2/ttr-44	3 biological replicates of N=3
	Figure7d. %DAF-16 distribution
	Strain	Treatment	Two-sided Fisher exact test	Symbol	Ctrl. in statistics test	n value
	N2	BMB171/pHT304				3(>30worms each)
		BMB171/Cry5Ba	<0.0001	***	BMB171/pHT304	3(>30worms each)
		aak-2 RNAi+BMB171/pHT304	0.5	ns	BMB171/pHT304	3(>30worms each)
		aak-2 RNAi+BMB171/Cry5Ba	<0.0001	***	BMB171/Cry5Ba	3(>30worms each)
		BMB171/Cry5Ba+mdivi-1	<0.0001	***	BMB171/Cry5Ba	3(>30worms each)
		OP50+AICAR	<0.0001	***	BMB171/pHT304	3(>30worms each)
		OP50+Metformin	<0.0001	***	BMB171/pHT304	3(>30worms each)
	Figure7f. Expression of sod-3 (Mean fluorescence intensity)
	Strain	Treatment	Test for normal distribution ( Shapiro-Wilk test) p value (p>0.05)	F test to compare variances p value (p>0.05)	Two-tailed t test p value	T test with Welchs' Correction p value	Symbol	Ctrl. in statistics test	n value
	N2	pL4440	0.774					N2/ pL4440	21 (N=3,pooled)
		daf-16 RNAi	0.6111	0.4487	<0.0001		****	N2/ pL4440	23 (N=3,pooled)
		aak-2 RNAi	0.3165	0.9198	<0.0001		****	N2/ pL4440	23 (N=3,pooled)
	Strain	Treatment	Test for normal distribution ( Shapiro-Wilk test) p value (p>0.05)	Test for equal SD Brown-Forsythe test（p>0.05)	One ANOVA multiple comparisons test (Dunnett's test)	Symbol	Ctrl. in statistics test	n value
	Figure S1. The Relative ratio of AMP/ATP
	N2	BMB171	0.5702	0.5127				3
		BMB171/Cry1Ac	0.6976		0.7175	ns	N2/BMB171	3
		BMB171/Cry5Ca	0.9933		0.0069	**	N2/BMB171	3
		BMB171/Cry6Aa	0.5998		0.0004	***	N2/BMB171	3
		BMB171/Cry5Ba			0.0002	***	N2/BMB171	3
		BMB171/Cry21Aa	0.9155		<0.0001	****	N2/BMB171	3
	Figure S4. Mitochondria fragmentation rate (%)
	N2	BMB171	0.4822	0.3977				3(>50 worms each)
		BMB171/Cry5Ca	0.3688		<0.0001	****	N2/BMB171	3(>50 worms each)
		BMB171/Cry6Aa	0.7162		<0.0001	****	N2/BMB171	3(>50 worms each)
		BMB171/Cry21Aa	0.8894		<0.0001	****	N2/BMB171	3(>50 worms each)
		BMB171/Cry1Ac	0.3599		0.9963	ns	N2/BMB171	3(>50 worms each)
	Figure S7. The transcription levels of aak-2 after Bt infection
	N2	0h		0.7844
		0.5h	0.2477		0.0016	**	N2/0h	3
		1h	0.5497		0.0001	***	N2/0h	3
		2h	0.147		<0.0001	****	N2/0h	3
		4h	0.3566		<0.0001	****	N2/0h	3
	Strain	Treatment	Test for normal distribution ( Shapiro-Wilk test) p value (p>0.05)	F test to compare variances p value (p>0.05)	Two-tailed t test p value	T test with Welchs' Correction p value	Symbol	Ctrl. in statistics test	n value
	Figure S6b. Relative fluorescence
	N2	BMB171/Cry5Ba	0.9789						3(>10 worms each)
		BMB171/pHT304	0.6136	0.6944	0.1755		ns	N2 BMB171/Cry5Ba	3(>10 worms each)
	Figure S9. The Relative ratio of AMP/ATP
	N2	OP50	0.0948						3
		Cry5Ba/BMB171		0.3557	<0.0001		****	N2/OP50	3
		Cry5Ba/BMB171+mdivi-1	0.8162	0.1507	<0.0001		****	N2/Cry5Ba/BMB171	3
		OP50+AICAR	0.4888	0.9894	<0.0001		****	N2/OP50	3
		OP50+metformin	0.3459	0.0672	<0.0001		****	N2/OP50	3
	Figure S15a. Survival after BMB171/Cry5Ba infection
	aak-2(ok524)	BMB171/Cry5Ba							3(>90worms each)
	aak-2(ok524);RNAi-daf-16		0.2351	0.381	0.0088		**	aak-2(ok524)	3(>90worms each)
	daf-16(mu86)		0.5015						3(>90worms each)
	daf-16(mu86); RNAi-aak-2		0.2083	0.3942	0.0002		***	daf-16(mu86)	3(>90worms each)
	Figure S15b. Fold change of gene expression (BMB171/Cry5Ba:BMB171/pHT304)
	N2 pmk-1	BMB171/Cry5Ba	0.9566						3 biological replicates of N=3
	N2 tir-1		0.6209						3 biological replicates of N=3
	N2 sek-1		0.3621						3 biological replicates of N=3
	aak-2 (ok524) pmk-1	BMB171/Cry5Ba	0.8089	0.0546	0.0004		***	N2/ pmk-1 / BMB171/Cry5Ba	3 biological replicates of N=3
	aak-2 (ok524) tir-1		0.3452	0.018		0.0483	*	N2/ tir-1/ BMB171/Cry5Ba	3 biological replicates of N=3
	aak-2 (ok524) sek-1		0.7999	0.475	<0.0001		****	N2/ sek-1/ BMB171/Cry5Ba	3 biological replicates of N=3
